# Supplementary material for: Comparative Proteomic Analysis of the Mitochondria-associated ER Membrane (MAM) in a Long-term Type 2 Diabetic Rodent Model
Source: Sci Rep. 2017 May 18;7:2062. doi: 10.1038/s41598-017-02213-1 (PMC5437025; doi:10.1038/s41598-017-02213-1)
Supplement: Supplementary file 2 — Dataset 1 [file 41598_2017_2213_MOESM2_ESM.xls]

## Sheet: Sheet1
Accession #	Length	ExpA	First60	PredHel	Topology
sp|Q62205|SCN9A_MOUSE	1984	488.57	0	21	i123-145o188-210i217-239o249-271i380-402o738-760i773-792o802-824i862-884o945-967i1190-1209o1229-1248i1255-1277o1311-1333i1390-1412o1432-1454i1510-1532o1543-1565i1572-1594o1645-1667i1735-1757o
sp|Q01815|CAC1C_MOUSE	2139	436.65	0.01	19	i125-147o162-184i193-212o268-290i350-372o382-404i524-543o563-585i651-673o723-745i896-918o938-960i1029-1051o1145-1167i1212-1234o1249-1271i1283-1300o1359-1378i1453-1475o
sp|Q61290|CAC1E_MOUSE	2272	443.86	0.02	19	i91-110o130-152i159-181o222-244i297-319o329-351i477-499o504-526i604-626o682-704i1152-1174o1225-1247i1292-1314o1405-1427i1474-1496o1516-1538i1545-1562o1609-1628i1703-1725o
sp|Q02789|CAC1S_MOUSE	1880	430.94	7.29	19	i52-74o89-111i123-145o196-218i279-301o311-333i433-451o466-488i559-581o631-653i795-817o837-859i928-950o1044-1066i1111-1133o1148-1170i1182-1199o1263-1285i1358-1380o
sp|P03921|NU5M_MOUSE	607	330.53	42.69	16	o5-27i34-56o84-106i113-132o137-159i172-191o211-233i240-262o272-294i301-320o325-347i368-390o405-427i457-479o489-507i582-604o
sp|Q8BXR1|S7A14_MOUSE	771	309.19	4.49	14	i52-74o84-106i119-141o190-207i214-236o251-273i294-316o336-355i385-402o407-429i563-585o595-617i626-648o653-675i
sp|Q8K0H1|S47A1_MOUSE	567	278.22	21.7	13	i37-59o74-93i114-136o156-178i183-205o215-237i258-277o297-316i337-356o371-388i409-431o435-457i545-564o
sp|P04919|B3AT_MOUSE	929	247.43	0	12	o425-447i468-490o510-532i545-564o584-606i619-638o676-698i719-741o777-794i801-823o849-868i875-892o
sp|P00397|COX1_MOUSE	514	266.36	25.35	12	o15-37i62-84o104-126i147-169o184-206i236-258o268-290i303-325o340-362i375-397o412-434i455-477o
sp|P17809|GTR1_MOUSE	492	255.29	20.69	12	i12-34o65-87i94-112o122-144i156-175o185-207i272-291o306-328i335-357o367-389i402-424o428-450i
sp|Q3UHK1|MYCT_MOUSE	637	260.96	0	12	i68-90o110-132i139-158o163-185i197-219o229-248i314-336o351-373i385-407o496-518i531-553o558-580i
sp|P03911|NU4M_MOUSE	459	269.44	18.69	12	i23-45o60-77i90-112o116-138i145-167o194-216i223-245o255-277i284-303o308-330i351-373o388-410i
sp|P55012|S12A2_MOUSE	1205	256.9	0	12	o283-305i312-334o359-381i402-419o429-451i479-501o516-538i588-610o645-667i674-691o706-723i725-744o
sp|Q9JIS8|S12A4_MOUSE	1085	262.54	0	12	o119-141i153-175o185-207i214-236o251-270i277-296o416-438i451-473o493-515i555-572o576-598i618-640o
sp|Q0P5V9|S45A4_MOUSE	785	252.37	0.46	12	i61-83o88-110i123-145o155-174i195-217o232-254i525-547o577-596i609-631o635-657i677-699o709-731i
sp|Q8BJI1|S6A17_MOUSE	727	263.46	0	12	i69-88o98-120i141-163o221-243i252-274o301-323i335-357o460-482i495-512o527-549i569-591o616-638i
sp|P31648|SC6A1_MOUSE	599	270.91	8.21	12	i53-72o82-104i125-147o208-230i239-261o288-310i323-345o372-394i423-445o455-477i498-520o535-557i
sp|Q761V0|SC6A5_MOUSE	799	282.43	0	12	i227-249o264-286i288-310o392-414i435-457o472-494i507-529o563-585i606-628o638-660i681-700o715-737i
sp|P28571|SC6A9_MOUSE	692	265.69	0.01	12	i88-110o120-142i173-195o272-294i301-323o350-372i385-407o434-456i485-507o517-539i560-579o594-616i
sp|P46978|STT3A_MOUSE	705	267.45	20.76	12	i20-39o81-103i115-132o142-164i171-193o208-230i237-259o269-286i298-320o361-383i404-426o456-478i
sp|Q9JIS5|SV2A_MOUSE	742	252.16	0	12	i168-190o205-227i234-253o258-280i293-315o330-352i446-468o594-616i628-645o650-669i686-708o713-731i
sp|Q69ZS6|SV2C_MOUSE	727	257.51	0	12	i153-175o190-212i219-241o245-267i279-301o316-338i436-458o581-603i610-632o636-658i671-693o698-716i
sp|Q9WTR6|XCT_MOUSE	502	259.07	16.03	12	i44-66o76-98i131-150o160-179i192-214o234-256i268-290o321-343i364-383o393-410i423-445o450-469i
sp|Q8BFQ6|DIRC2_MOUSE	478	255.82	8.82	12	i53-75o90-111i116-138o148-170i183-205o231-250i280-302o317-339i344-366o381-403i415-437o441-463i
sp|Q61941|NNTM_MOUSE	1086	270.18	0.05	12	o496-518i523-545o560-582i595-617o622-639i646-663o673-690i702-724o739-761i774-796o816-838i851-873o
sp|Q91V14|S12A5_MOUSE	1138	250.76	0	12	o121-143i156-178o188-210i215-237o252-271i278-298o419-441i462-484o504-526i558-577o581-600i621-643o
sp|Q61165|SL9A1_MOUSE	820	267.94	20.43	12	o15-33i128-150o165-183i190-212o227-249i258-280o295-317i338-360o389-411i418-440o455-472i484-503o
sp|Q8BG39|SV2B_MOUSE	683	257.27	0	12	i111-133o148-170i177-196o201-223i236-258o273-294i389-411o537-559i566-588o592-614i627-649o654-672i
sp|Q8BLE7|VGLU2_MOUSE	582	238.95	0	12	i73-95o124-146i153-175o180-202i215-237o241-263i306-328o348-370i383-405o410-432i444-466o476-498i
sp|P84309|ADCY5_MOUSE	1262	259.34	0	11	o195-217i238-260o266-288i300-319o329-346i762-784o794-816i837-856o910-932i934-956o985-1004i
sp|P51830|ADCY9_MOUSE	1353	247.7	0	11	i118-137o142-164i177-196o216-235i242-261o281-300i791-813o823-845i858-880o890-912i977-996o
sp|P53986|MOT1_MOUSE	493	238.85	27.1	11	o15-37i58-80o84-106i113-135o150-169i176-198o255-277i324-341o345-367i380-399o414-436i
sp|Q9DCP2|S38A3_MOUSE	505	244.15	0	11	i69-91o95-117i142-163o183-205i210-232o287-309i322-344o367-389i409-431o435-457i470-492o
sp|Q5DTL9|S4A10_MOUSE	1118	232.24	0	11	o510-532i553-575o590-609i616-638o725-743i763-782o811-830i851-873o911-930i937-956o997-1019i
sp|Q8JZR6|S4A8_MOUSE	1089	239.59	0	11	o477-499i512-534o554-576i583-605o692-710i730-749o778-797i818-840o878-897i904-923o964-986i
sp|Q8VDN2|AT1A1_MOUSE	1023	192.53	0	10	i95-117o130-149i290-312o322-344i776-798o802-824i850-872o913-932i953-975o985-1002i
sp|Q61418|CLCN4_MOUSE	747	224.68	5.19	10	o57-79i136-158o212-229i242-264o314-336i357-376o427-449i456-478o498-515i522-544o
sp|Q91VA1|CTL4_MOUSE	707	228.39	22.74	10	i34-56o226-248i250-272o306-328i354-376o451-473i494-516o556-578i594-616o631-653i
sp|A6X919|D19L1_MOUSE	746	200.66	0	10	i137-159o230-252i257-279o326-348i357-374o378-395i408-425o480-499i520-542o562-584i
sp|P56564|EAA1_MOUSE	543	209.07	14.6	10	i44-66o89-111i123-145o240-259i280-302o317-339i346-368o392-414i421-443o453-475i
sp|P32037|GTR3_MOUSE	493	243.18	21.85	10	i9-31o59-81i94-111o121-143i156-178o304-326i333-355o365-387i400-422o426-448i
sp|P70414|NAC1_MOUSE	970	221.27	11.76	10	o75-93i131-153o168-187i200-218o233-255i794-816o831-853i873-892o902-924i945-967o
sp|Q924N4|S12A6_MOUSE	1150	252.58	0	10	o186-208i221-243o274-296i317-339o343-362i481-503o518-540i620-637o641-663i683-705o
sp|P61620|S61A1_MOUSE	476	221.08	22.82	10	i33-55o75-97i118-138o143-165i172-193o203-220i241-263o283-305i413-435o440-462i
sp|P31650|S6A11_MOUSE	627	245.57	2.9	10	i79-101o133-155i248-270o297-319i332-354o381-403i433-455o465-487i506-528o543-565i
sp|Q3TXX4|VGLU1_MOUSE	560	239.11	0.03	10	i69-91o116-138i145-167o206-228i233-255o301-323i340-362o402-424i436-458o468-490i
sp|Q9WV27|AT1A4_MOUSE	1032	187.47	0	10	i105-127o140-159i300-322o332-354i785-807o811-833i859-881o922-941i962-979o994-1011i
sp|O70228|ATP9A_MOUSE	1047	221.14	0.02	10	i65-87o102-122i300-322o332-351i845-867o872-894i924-946o950-969i976-998o1008-1030i
sp|P59158|S12A3_MOUSE	1002	242.78	0.01	10	o166-188i213-235o255-277i284-306o338-360i373-395o450-472i504-521o526-548i569-603o
sp|P41234|ABCA2_MOUSE	2434	265.34	24.19	9	i21-40o705-727i748-770o780-802i809-831o1793-1815i1846-1865o1875-1897i1904-1926o
sp|Q6X893|CTL1_MOUSE	653	209.22	22.71	9	o28-50i213-235o240-262i287-309o313-335i342-364o389-411i537-559o564-586i
sp|O88343|S4A4_MOUSE	1079	237.99	0	9	o469-491i504-526o555-577i726-748o775-797i818-840o878-897i904-923o962-984i
sp|O35874|SATT_MOUSE	532	204.58	18.14	9	o43-65i85-107o117-139i218-237o257-279i299-321o326-348i369-391o406-428i
sp|P58021|TM9S2_MOUSE	662	206	0.81	9	o300-322i363-385o395-417i433-455o470-492i519-541o556-578i591-610o630-652i
sp|O35633|VIAAT_MOUSE	525	193.83	0	9	o139-161i211-233o266-285i306-323o338-360i380-402o432-451i453-475o490-512i
sp|P56695|WFS1_MOUSE	890	198.01	0	9	o313-335i342-364o407-424i431-453o495-517i529-551o561-583i590-612o632-654i
sp|P43006|EAA2_MOUSE	572	200.5	16.21	9	i45-67o91-108i120-142o241-258i279-301o316-338i345-367o407-429i436-458o
sp|Q9Z127|LAT1_MOUSE	512	243.46	7.9	9	i54-76o86-108i201-220o245-267i279-301o327-349i401-423o438-457i464-483o
sp|Q9Z1W8|AT12A_MOUSE	1035	201.22	0	8	i109-131o141-160i302-324o334-356i798-820o861-883i965-984o994-1013i
sp|Q6PIC6|AT1A3_MOUSE	1013	185.76	0	8	i88-110o120-139i280-302o312-334i840-862o903-922i943-960o975-991i
sp|P70704|AT8A1_MOUSE	1164	201.23	0.14	8	i298-320o340-362i866-888o893-912i940-962o977-999i1006-1028o1043-1065i
sp|Q64436|ATP4A_MOUSE	1033	169.58	0	8	i107-129o139-158i304-326o331-353i799-821o921-943i963-984o994-1011i
sp|O35544|EAA4_MOUSE	561	185.62	8.08	8	i49-71o94-116i128-150o260-282i303-325o340-362i443-465o475-497i
sp|Q6PIE5|AT1A2_MOUSE	1020	180.32	0	8	i96-118o128-147i288-310o320-342i785-807o854-876i950-972o982-999i
sp|O55143|AT2A2_MOUSE	1044	190.8	0.82	8	i60-79o84-106i260-279o299-321i759-781o836-858i930-952o1015-1032i
sp|Q9R0K7|AT2B2_MOUSE	1198	186.67	0	8	i106-128o148-170i356-378o398-420i833-855o910-928i980-1002o1017-1039i
sp|Q99L43|CDS2_MOUSE	444	168.93	0	8	i67-89o94-116i129-151o166-184i191-213o223-245i258-280o336-358i
sp|Q8R429|AT2A1_MOUSE	994	164.48	0.85	7	i60-78o88-107i260-279o299-321i760-782o837-859i928-950o
sp|Q64518|AT2A3_MOUSE	1038	164.05	0.85	7	i60-78o88-107i260-279o299-321i760-782o836-858i928-950o
sp|P98191|CDS1_MOUSE	461	156.99	0	7	o96-118i139-158o185-202i209-231o241-263i276-298o352-374i
sp|O35454|CLCN6_MOUSE	870	219.29	0	7	i78-100o138-160i241-263o332-354i375-397o469-491i512-534o
sp|P47746|CNR1_MOUSE	473	159.07	0	7	o119-141i154-176o191-213i234-256o276-298i346-368o378-400i
sp|Q9WV18|GABR1_MOUSE	960	153.97	0	7	o592-614i627-646o666-688i709-731o768-790i803-825o831-853i
sp|Q9QY42|GPR37_MOUSE	600	161.9	4.26	7	o256-278i285-307o322-344i365-387o430-452i481-503o518-540i
sp|P97772|GRM1_MOUSE	1199	147.59	2.03	7	o595-617i630-649o659-676i705-727o742-764i785-807o817-839i
sp|Q8K097|LFG2_MOUSE	317	150.05	0	7	i107-129o139-161i166-188o193-215i227-246o250-272i292-314o
sp|Q80TS3|LPHN3_MOUSE	1537	152.74	0.01	7	o948-970i983-1000o1015-1037i1050-1069o1089-1111i1143-1165o1170-1192i
sp|P03888|NU1M_MOUSE	318	167.28	22.04	7	i2-24o65-87i100-122o137-159i172-191o229-251i288-310o
sp|Q9CPV9|P2Y12_MOUSE	347	149.44	22.25	7	o30-52i65-87o102-124i145-167o197-219i240-262o289-308i
sp|Q80T41|GABR2_MOUSE	940	159.63	3.34	7	o481-503i516-538o553-575i596-618o653-675i695-712o722-744i
sp|Q14BI2|GRM2_MOUSE	872	145.65	0	7	o567-589i602-624o634-651i678-700o728-747i760-782o797-819i
sp|Q8VHK5|MLC1_MOUSE	382	157.04	3.57	7	i57-79o119-141i148-170o203-225i234-256o266-288i308-330o
sp|Q6PE13|PRRT3_MOUSE	971	144.53	4.39	7	o463-485i492-511o526-548i561-583o588-610i630-652o667-689i
sp|Q7TMS5|ABCG2_MOUSE	657	141.57	0	6	o394-416i428-450o478-499i506-528o533-555i631-653o
sp|Q02013|AQP1_MOUSE	269	128.79	25	6	i13-35o63-85i98-120o135-157i164-184o210-232i
sp|P55088|AQP4_MOUSE	323	134.84	21.79	6	i33-55o70-92i112-134o154-176i189-211o231-253i
sp|Q8C419|GP158_MOUSE	1200	137.28	1.83	6	o418-440i452-474o484-506i526-548o578-600i613-635o
sp|Q9QYS2|GRM3_MOUSE	879	152.1	4.39	6	o577-599i612-634o687-709i737-756o771-793i806-828o
sp|Q3UVX5|GRM5_MOUSE	1203	138.77	0	6	o581-603i616-635o691-713i736-758o773-795i802-824o
sp|P11881|ITPR1_MOUSE	2749	135.82	0.01	6	o2274-2296i2309-2326o2352-2374i2395-2417o2440-2462i2570-2592o
sp|Q08460|KCMA1_MOUSE	1209	136.57	0.15	6	o86-108i179-198o213-235i300-322o337-356i363-385o
sp|Q9Z0V2|KCND2_MOUSE	630	141.71	10.93	6	o182-204i225-247o257-279i325-344o354-373i385-407o
sp|Q99JY8|LPP3_MOUSE	312	119.27	21.78	6	i34-56o88-110i123-145o196-215i227-244o259-276i
sp|Q9ERK9|P2RY6_MOUSE	328	135.5	22.41	6	o27-49i62-84o104-126i147-169o189-211i241-258o
sp|E9Q401|RYR2_MOUSE	4966	168.92	0	6	o4278-4300i4497-4516o4570-4592i4709-4731o4766-4788i4847-4866o
sp|Q9WTR1|TRPV2_MOUSE	756	132.28	0	6	i388-410o430-452i457-479o489-511i532-554o615-637i
sp|Q9Z1G4|VPP1_MOUSE	839	155.36	0	6	o407-429i450-472o548-570i577-599o643-665i773-795o
sp|Q920R6|VPP4_MOUSE	833	137.75	0.01	6	o405-427i444-466o544-566i573-595o640-662i764-786o
sp|P97441|ZNT3_MOUSE	388	115.68	0	6	i76-98o102-124i144-166o176-198i236-258o268-290i
sp|Q9Z329|ITPR2_MOUSE	2701	135.72	0.3	6	o2228-2250i2263-2282o2302-2324i2345-2367o2395-2417i2522-2544o
sp|Q3UUQ7|PGAP1_MOUSE	922	151.63	22.23	6	i7-29o597-619i678-700o737-759i819-838o902-921i
sp|Q61735|CD47_MOUSE	303	111.85	1.32	5	o141-163i175-197o207-226i238-260o264-286i
sp|Q8VBZ3|CLPT1_MOUSE	664	106.57	0.73	5	o355-377i390-412o417-434i478-497o507-529i
sp|Q8K2C9|HACD3_MOUSE	362	107.87	0	5	o153-175i200-222o242-261i282-304o324-343i
sp|Q7TME0|LPPR4_MOUSE	766	113.67	0	5	i67-89o123-145i179-201o278-297i310-332o
sp|Q8CHK3|MBOA7_MOUSE	473	152.78	37.59	5	o5-22i35-57o72-94i245-267o425-447i
sp|Q925N0|SFXN5_MOUSE	342	105.71	0	5	i111-133o165-187i199-221o254-276i289-311o
sp|Q60738|ZNT1_MOUSE	503	123.32	35.25	5	i12-34o79-101i114-136o242-264i306-328o
sp|P63141|KCNA2_MOUSE	499	131.45	0	5	o160-182i222-244o248-270i328-350o389-411i
sp|Q8BXV2|BRI3B_MOUSE	253	87.46	21.91	4	o15-37i132-154o164-181i188-210o
sp|Q8VHW2|CCG8_MOUSE	423	94.58	20.9	4	i21-40o129-151i158-180o205-227i
sp|P35762|CD81_MOUSE	236	91.72	25.12	4	i13-35o62-84i91-113o204-226i
sp|P40240|CD9_MOUSE	226	90.99	27.95	4	i13-35o58-80i87-109o193-215i
sp|Q60771|CLD11_MOUSE	207	88.6	21.75	4	i5-27o84-106i122-143o158-180i
sp|P23242|CXA1_MOUSE	382	89.08	19.86	4	i24-46o77-99i155-177o209-231i
sp|P62812|GBRA1_MOUSE	455	82.73	0.48	4	o251-273i280-299o314-336i420-442o
sp|P63137|GBRB2_MOUSE	512	94.12	10.7	4	o244-266i273-292o307-329i493-510o
sp|P22723|GBRG2_MOUSE	474	91.27	3.9	4	o273-295i302-321o336-358i450-472o
sp|P35802|GPM6A_MOUSE	278	93.41	22.85	4	i21-43o83-105i126-148o213-235i
sp|P23819|GRIA2_MOUSE	883	88.04	19.68	4	i7-29o542-564i625-647o815-837i
sp|P16388|KCNA1_MOUSE	495	116.13	0	4	i168-190o221-243i326-348o387-409i
sp|Q63959|KCNC3_MOUSE	769	96.91	0	4	o289-311i448-470o490-507i514-536o
sp|Q9CPU4|MGST3_MOUSE	153	74.84	20.05	4	o10-27i64-81o85-104i117-139o
sp|P60202|MYPR_MOUSE	277	92.21	22.59	4	o10-32i60-82o155-177i239-261o
sp|Q01097|NMDE2_MOUSE	1482	86.33	0.14	4	o558-580i599-621o631-653i821-843o
sp|Q4QQM4|P5I11_MOUSE	189	84.97	0.17	4	i61-83o103-122i127-149o159-181i
sp|Q8R5J9|PRAF3_MOUSE	188	79.54	21.27	4	i36-58o62-84i97-114o119-141i
sp|Q8K021|SCAM1_MOUSE	338	88.95	0	4	i154-176o181-203i216-238o258-280i
sp|O35609|SCAM3_MOUSE	349	90.01	0	4	i171-193o198-220i233-255o275-297i
sp|Q9JKD3|SCAM5_MOUSE	235	92.51	19.21	4	i41-63o68-90i103-125o145-167i
sp|Q99JR1|SFXN1_MOUSE	322	85.19	0.04	4	i101-123o147-169i229-251o266-288i
sp|O55100|SNG1_MOUSE	234	84.45	18.6	4	i27-49o69-88i109-131o146-168i
sp|Q8R191|SNG3_MOUSE	229	83.68	18.88	4	i27-49o69-88i109-131o146-168i
sp|Q9CY27|TECR_MOUSE	308	89.58	0	4	i85-107o165-184i196-215o253-275i
sp|Q922J6|TSN2_MOUSE	221	91.58	28.86	4	i13-35o55-77i89-111o188-210i
sp|Q62283|TSN7_MOUSE	249	89.23	24.76	4	i17-39o59-78i90-112o215-237i
sp|Q8BJU2|TSN9_MOUSE	239	91.32	30.79	4	i12-34o54-76i83-105o205-227i
sp|Q9D3A9|TTYH1_MOUSE	450	106.75	16.49	4	o45-67i88-110o214-236i241-263o
sp|P40237|CD82_MOUSE	266	91.62	29.27	4	i13-35o55-77i84-106o229-251i
sp|P26048|GBRA2_MOUSE	451	84.72	5.06	4	o252-274i281-300o315-337i423-440o
sp|P35803|GPM6B_MOUSE	328	93.71	0.01	4	i78-100o129-151i171-193o264-286i
sp|Q8BGN8|SYNPR_MOUSE	265	87.41	21.87	4	i5-27o81-103i115-136o176-198i
sp|P63082|VATL_MOUSE	155	92.04	28.53	4	i13-35o55-77i90-112o127-149i
sp|P55096|ABCD3_MOUSE	659	83.24	10.99	3	i125-147o225-247i306-328o
sp|P48962|ADT1_MOUSE	298	73.18	1.17	3	o112-134i172-194o209-231i
sp|Q9CZB0|C560_MOUSE	169	64.54	0.02	3	o74-96i103-125o145-167i
sp|Q8VDP6|CDIPT_MOUSE	213	80.7	24.06	3	o20-42i141-160o175-197i
sp|P61804|DAD1_MOUSE	113	61.31	27.58	3	o29-51i56-78o93-112i
sp|Q8C522|ENDD1_MOUSE	501	76.81	10.66	3	o343-365i430-452o467-486i
sp|Q61625|GRID2_MOUSE	1007	78.83	0	3	o567-589i636-658o830-852i
sp|Q5XKN4|JAGN1_MOUSE	183	76.73	20.11	3	i40-62o97-119i139-161o
sp|P63250|KCNJ3_MOUSE	501	66.3	0	3	i84-106o116-138i159-181o
sp|Q5XJV6|LMTK3_MOUSE	1424	58.43	37.91	3	i5-24o39-61i193-215o
sp|Q80WG5|LRC8A_MOUSE	810	84.37	21.12	3	i26-48o124-146i320-342o
sp|Q61885|MOG_MOUSE	246	65.97	20.39	3	i12-34o155-177i208-230o
sp|P35438|NMDZ1_MOUSE	938	67.17	0.05	3	o561-580i635-657o815-837i
sp|Q9D517|PLCC_MOUSE	376	72.96	24.85	3	o15-37i308-330o335-357i
sp|Q9ES97|RTN3_MOUSE	964	60.96	0	3	o797-819i877-899o904-926i
sp|Q62277|SYPH_MOUSE	314	81.44	16.73	3	o107-129i142-161o202-224i
sp|Q9CR67|TMM33_MOUSE	247	66.66	22.03	3	o27-49i96-118o170-192i
sp|Q4VAE3|TMM65_MOUSE	234	65.8	0.04	3	o110-132i137-159o201-223i
sp|P23818|GRIA1_MOUSE	907	81.73	9.61	3	o535-557i618-640o808-830i
sp|Q9Z2W9|GRIA3_MOUSE	888	78.04	9.97	3	o545-567i630-652o820-842i
sp|O88703|HCN2_MOUSE	863	100.95	0	3	i185-207o217-236i415-437o
sp|Q9DBG6|RPN2_MOUSE	631	71.21	7.81	3	o539-561i573-595o605-622i
sp|O09117|SYPL1_MOUSE	261	69.38	2.76	3	i118-140o150-172i213-235o
sp|Q9D328|TMM35_MOUSE	167	72.08	20.86	3	i7-26o89-108i115-132o
sp|Q8JZQ2|AFG32_MOUSE	802	39.33	0	2	o145-162i251-270o
sp|Q61137|ASTN1_MOUSE	1302	50.66	8.22	2	o153-175i388-410o
sp|Q8BH66|ATLA1_MOUSE	558	43.02	0	2	i449-468o472-494i
sp|Q61335|BAP31_MOUSE	245	61.93	40.71	2	o5-27i40-62o
sp|Q8BIF0|C99L2_MOUSE	237	38.5	16.87	2	i5-24o162-184i
sp|Q8VEK0|CC50A_MOUSE	364	47.07	15.04	2	i44-66o327-349i
sp|P00405|COX2_MOUSE	227	43.18	21.06	2	i26-48o63-85i
sp|Q8CIM7|CP2DQ_MOUSE	500	41.98	19.27	2	o10-27i301-323o
sp|Q91XD7|CREL1_MOUSE	420	38.37	1.22	2	o363-382i387-406o
sp|Q99KI3|EMC3_MOUSE	261	59.87	21.86	2	o15-37i115-137o
sp|O55026|ENTP2_MOUSE	495	51.95	21.35	2	i5-27o461-483i
sp|Q9DC16|ERGI1_MOUSE	290	44.32	21.99	2	o20-42i248-270o
sp|Q9D164|FXYD6_MOUSE	94	32.53	32.53	2	i3-20o35-57i
sp|O88741|GDAP1_MOUSE	358	33.29	0	2	i292-309o319-341i
sp|Q9CRY7|GDPD1_MOUSE	314	41.93	21.65	2	o5-24i200-222o
sp|O88704|HCN1_MOUSE	910	101.77	0	2	o134-156i362-384o
sp|Q60625|ICAM5_MOUSE	917	44.28	21.33	2	i12-31o833-855i
sp|Q68FD9|K1549_MOUSE	1940	45.98	1.03	2	o987-1009i1288-1310o
sp|Q9JM63|KCJ10_MOUSE	379	54.22	0	2	i68-90o144-166i
sp|A2ARV4|LRP2_MOUSE	4660	38.51	15.88	2	i7-24o4425-4447i
sp|Q3UMR5|MCU_MOUSE	350	55.36	13.37	2	i233-255o265-282i
sp|Q791T5|MTCH1_MOUSE	389	47.39	1.35	2	o248-270i315-337o
sp|Q8VCM8|NCLN_MOUSE	563	42.99	20.65	2	i12-34o521-543i
sp|Q810U3|NFASC_MOUSE	1240	42.86	20.07	2	i7-29o1109-1131i
sp|Q9JJY3|NSMA2_MOUSE	655	45.84	25.03	2	o15-37i57-79o
sp|P15209|NTRK2_MOUSE	821	41.99	19.21	2	o10-32i431-453o
sp|O54734|OST48_MOUSE	441	42.18	19.83	2	i7-29o410-432i
sp|O35083|PLCA_MOUSE	285	62.88	42.26	2	o4-26i38-60o
sp|Q9WUQ2|PREB_MOUSE	417	42.52	0.07	2	o313-332i391-413o
sp|P04925|PRIO_MOUSE	254	52.36	10.3	2	o111-133i234-253o
sp|E9PUL5|PRRT2_MOUSE	346	45.45	0	2	o274-296i321-343o
sp|P18052|PTPRA_MOUSE	829	43.19	9.9	2	o4-26i143-165o
sp|B0V2N1|PTPRS_MOUSE	1907	48.16	17.15	2	i7-29o1259-1281i
sp|Q60870|REEP5_MOUSE	185	51.72	24.2	2	i31-53o84-106i
sp|Q8K0T0|RTN1_MOUSE	780	50.46	0	2	o622-644i711-733o
sp|Q99P72|RTN4_MOUSE	1162	52.09	0	2	o996-1018i1096-1118o
sp|Q91VE0|S27A4_MOUSE	643	44.08	22	2	o20-42i139-156o
sp|Q9EP69|SAC1_MOUSE	587	58.79	4.66	2	o521-543i550-569o
sp|Q7M729|SCN4B_MOUSE	228	55.25	31.87	2	i12-31o161-183i
sp|O35114|SCRB2_MOUSE	478	43.99	21.21	2	i7-29o434-456i
sp|Q91V61|SFXN3_MOUSE	321	63.74	0	2	i228-250o265-287i
sp|O88307|SORL_MOUSE	2215	40.04	16.95	2	i12-31o2137-2159i
sp|Q0VBF8|STUM_MOUSE	141	48.29	9.08	2	o49-71i92-114o
sp|Q3TWL2|TM55B_MOUSE	284	43.53	0.01	2	i219-241o251-273i
sp|Q921L3|TMCO1_MOUSE	188	45.83	22.26	2	o10-31i90-109o
sp|Q9R0Q3|TMED2_MOUSE	201	42.17	19.49	2	o4-23i169-191o
sp|Q8R1V4|TMED4_MOUSE	227	41.79	21.71	2	o10-32i195-214o
sp|Q9D710|TMX2_MOUSE	295	44.34	19.31	2	o20-39i103-125o
sp|Q9R1Q9|VAS1_MOUSE	463	43.41	16.66	2	i13-35o419-441i
sp|Q9R1V4|ADA11_MOUSE	773	40.02	17.27	2	i7-26o740-762i
sp|P51881|ADT2_MOUSE	298	70.89	2.11	2	i112-134o209-231i
sp|Q6PA06|ATLA2_MOUSE	583	41.94	0	2	o475-497i499-521o
sp|Q9CZX9|EMC4_MOUSE	183	42.22	0	2	i88-110o130-149i
sp|Q7TQ95|LNP_MOUSE	425	45.03	18.34	2	i44-66o76-98i
sp|Q8VEM8|MPCP_MOUSE	357	51.98	0.89	2	o257-279i309-328o
sp|P13595|NCAM1_MOUSE	1115	44.8	9.72	2	o706-728i735-757o
sp|O35488|S27A2_MOUSE	620	54.51	22.58	2	o5-27i266-288o
sp|Q9D1D4|TMEDA_MOUSE	219	44.56	21.93	2	o15-37i186-208o
sp|P10852|4F2_MOUSE	526	22.52	0	1	i76-98o
sp|P12023|A4_MOUSE	770	22.73	0	1	o701-723i
sp|Q99LR1|ABD12_MOUSE	398	22.47	0	1	i68-90o
sp|Q8R2Y0|ABHD6_MOUSE	336	26.65	23.93	1	i7-29o
sp|P41216|ACSL1_MOUSE	699	19.11	19.01	1	i21-43o
sp|Q91WC3|ACSL6_MOUSE	697	21.9	21.79	1	i21-43o
sp|O35598|ADA10_MOUSE	749	23.81	1.29	1	o675-697i
sp|Q9R1V6|ADA22_MOUSE	904	26.72	3.79	1	o735-757i
sp|P47740|AL3A2_MOUSE	484	24.1	0	1	o463-480i
sp|P16406|AMPE_MOUSE	945	20.71	20.51	1	i21-40o
sp|P97449|AMPN_MOUSE	966	22.79	22.66	1	i12-34o
sp|Q9D7N9|APMAP_MOUSE	415	21.14	20.27	1	i37-59o
sp|Q9DCZ4|APOO_MOUSE	212	28.8	1.46	1	o123-142i
sp|Q8BSY0|ASPH_MOUSE	741	22.82	0.76	1	i62-84o
sp|P14094|AT1B1_MOUSE	304	22.94	22.71	1	i35-57o
sp|P97370|AT1B3_MOUSE	278	22.71	22.08	1	i38-60o
sp|Q04646|ATNG_MOUSE	70	19.27	19.27	1	o33-50i
sp|P03930|ATP8_MOUSE	67	19.72	19.72	1	i7-26o
sp|P59017|B2L13_MOUSE	434	22.83	0.02	1	o409-431i
sp|P58158|B3GA3_MOUSE	335	25.98	21.32	1	i7-29o
sp|P18572|BASI_MOUSE	389	32.91	10.23	1	o327-349i
sp|Q80X80|C2C2L_MOUSE	706	21.55	21.54	1	i12-34o
sp|O88338|CAD16_MOUSE	830	22.53	0.01	1	o788-810i
sp|P15116|CADH2_MOUSE	906	23.06	0.06	1	o724-746i
sp|Q8R5M8|CADM1_MOUSE	456	25.63	3.04	1	o388-410i
sp|Q99N28|CADM3_MOUSE	396	23.02	0.07	1	o327-349i
sp|P35564|CALX_MOUSE	591	22.62	0.03	1	o484-506i
sp|Q3TVA9|CC136_MOUSE	1136	18.34	0	1	o1112-1131i
sp|Q61490|CD166_MOUSE	583	35.28	12.46	1	o528-550i
sp|Q9JKC6|CEND_MOUSE	149	22.54	0	1	o124-146i
sp|P70232|CHL1_MOUSE	1209	24.47	1.75	1	o1082-1104i
sp|Q91WS0|CISD1_MOUSE	108	20.75	20.75	1	o13-31i
sp|Q8BMK4|CKAP4_MOUSE	575	21.6	0	1	i86-108o
sp|Q8BIG7|CMTD1_MOUSE	262	24.8	22.35	1	o10-32i
sp|Q61330|CNTN2_MOUSE	1040	19.02	18.41	1	i9-31o
sp|O54991|CNTP1_MOUSE	1385	30.73	7.41	1	o1285-1307i
sp|P19783|COX41_MOUSE	169	18.75	0.01	1	i103-120o
sp|Q9CPQ1|COX6C_MOUSE	76	22.17	22.17	1	o20-42i
sp|P17665|COX7C_MOUSE	63	20.89	20.84	1	o37-56i
sp|Q64462|CP4B1_MOUSE	511	25.24	21.26	1	i13-35o
sp|Q71M36|CSPG5_MOUSE	566	33.22	10.66	1	o421-443i
sp|P43024|CX6A1_MOUSE	111	14.9	14.23	1	o42-61i
sp|P48771|CX7A2_MOUSE	83	22.13	6.39	1	o52-74i
sp|Q9D0M3|CY1_MOUSE	325	22.92	1.23	1	i59-81o
sp|Q9CQX2|CYB5B_MOUSE	146	22.06	0	1	i119-141o
sp|Q62165|DAG1_MOUSE	893	26.69	4.07	1	o751-773i
sp|Q80WW9|DDRGK_MOUSE	315	18.49	18.49	1	o4-21i
sp|O70503|DHB12_MOUSE	312	44.79	19.45	1	i7-24o
sp|Q8JZM4|DNER_MOUSE	737	24.2	1.38	1	o639-661i
sp|Q9Z218|DPP6_MOUSE	804	22.62	22.61	1	i35-57o
sp|Q9Z2B5|E2AK3_MOUSE	1114	22.37	20.98	1	i12-34o
sp|Q8C7X2|EMC1_MOUSE	997	41.32	19.86	1	i2-24o
sp|O08579|EMD_MOUSE	259	21.84	0.01	1	o225-247i
sp|P29319|EPHA3_MOUSE	983	24.72	0.19	1	o541-563i
sp|P54763|EPHB2_MOUSE	994	34.46	5.76	1	o551-573i
sp|P57759|ERP29_MOUSE	262	21.8	21.77	1	i7-29o
sp|Q8C163|EXOG_MOUSE	368	21.91	21.91	1	i17-39o
sp|Q9D6U8|F162A_MOUSE	155	18.12	0	1	o104-121i
sp|Q9CYH2|F213A_MOUSE	218	21.16	19	1	i5-27o
sp|O08914|FAAH1_MOUSE	579	20.15	20.08	1	i7-29o
sp|Q9CQ92|FIS1_MOUSE	152	22.94	0	1	i122-144o
sp|O35465|FKBP8_MOUSE	402	20.33	0	1	o380-399i
sp|P50285|FMO1_MOUSE	532	18.31	0.02	1	o509-531i
sp|O35409|FOLH1_MOUSE	752	22.71	22.7	1	i20-42o
sp|B1AXV0|FRS1L_MOUSE	293	24.28	0.1	1	o267-289i
sp|Q8BHN3|GANAB_MOUSE	944	20.14	20.1	1	i13-32o
sp|Q99JP7|GGT7_MOUSE	662	23.16	0	1	i109-131o
sp|Q9D6M3|GHC1_MOUSE	323	63.75	18.14	1	i12-31o
sp|Q61543|GSLG1_MOUSE	1175	26.04	4.3	1	o1142-1164i
sp|Q640R3|HECAM_MOUSE	418	25.03	2.23	1	o241-263i
sp|P20060|HEXB_MOUSE	536	18.64	18.63	1	i7-29o
sp|O70252|HMOX2_MOUSE	315	18.92	0	1	o295-314i
sp|Q80WM4|HPLN4_MOUSE	400	19.86	19.84	1	i7-29o
sp|Q9JKR6|HYOU1_MOUSE	999	22.57	22.57	1	i13-35o
sp|Q8R366|IGSF8_MOUSE	611	23.21	0.43	1	o578-600i
sp|P05555|ITAM_MOUSE	1153	22.33	0.02	1	o1111-1133i
sp|P11835|ITB2_MOUSE	771	23.56	0.77	1	o703-725i
sp|Q91VK4|ITM2C_MOUSE	269	23.26	2.27	1	i60-82o
sp|Q9DCX8|IYD1_MOUSE	285	32.96	17.52	1	i2-20o
sp|Q8BYI8|K1467_MOUSE	624	30.15	0	1	i105-127o
sp|Q61595|KTN1_MOUSE	1327	22.64	22.64	1	i7-29o
sp|P11627|L1CAM_MOUSE	1260	23.11	0.54	1	o1124-1146i
sp|P19137|LAMA1_MOUSE	3084	14.12	14.1	1	i5-22o
sp|P11438|LAMP1_MOUSE	406	25.32	2.12	1	o373-395i
sp|Q8C129|LCAP_MOUSE	1025	21.34	0	1	i110-132o
sp|Q9Z2I0|LETM1_MOUSE	738	22.49	0	1	i205-227o
sp|Q9D1T0|LIGO1_MOUSE	614	25.05	1.81	1	o554-576i
sp|Q9D0F3|LMAN1_MOUSE	517	22.59	0.89	1	o483-505i
sp|Q922Q8|LRC59_MOUSE	307	21.86	0	1	o244-266i
sp|Q9JI18|LRP1B_MOUSE	4599	23.13	0.2	1	o4445-4467i
sp|Q80WJ7|LYRIC_MOUSE	579	23.09	10.7	1	i50-72o
sp|P20917|MAG_MOUSE	626	22.21	0.29	1	o511-533i
sp|Q922Q1|MARC2_MOUSE	338	20.61	20.51	1	o20-39i
sp|Q6PCP5|MFF_MOUSE	291	16.51	0	1	o272-289i
sp|Q80U63|MFN2_MOUSE	757	18.64	0	1	o628-647i
sp|Q8BG51|MIRO1_MOUSE	631	21.5	0	1	o606-628i
sp|Q6ZQI3|MLEC_MOUSE	291	24.91	5.75	1	o270-289i
sp|Q9EQ20|MMSA_MOUSE	535	20.94	0.02	1	i174-196o
sp|Q80UM7|MOGS_MOUSE	834	22.57	21.36	1	i40-62o
sp|P24668|MPRD_MOUSE	278	22.72	0.17	1	o189-211i
sp|P47802|MTX1_MOUSE	317	22.58	0.37	1	o272-294i
sp|O35136|NCAM2_MOUSE	837	22.8	0.09	1	o696-718i
sp|P37040|NCPR_MOUSE	678	23.1	22.31	1	i20-42o
sp|Q62425|NDUA4_MOUSE	82	22.35	22.35	1	i12-34o
sp|Q9CQH3|NDUB5_MOUSE	189	21.84	0	1	i73-95o
sp|O09111|NDUBB_MOUSE	151	22.6	0.78	1	o85-107i
sp|Q9CQ54|NDUC2_MOUSE	120	20.73	5.13	1	o57-76i
sp|Q69ZK9|NLGN2_MOUSE	836	22.51	0.04	1	o678-700i
sp|P97300|NPTN_MOUSE	397	24.3	2.2	1	o337-359i
sp|Q99J85|NPTXR_MOUSE	493	22.76	22.75	1	i7-29o
sp|Q810U4|NRCAM_MOUSE	1256	33.93	11.14	1	o1120-1142i
sp|Q9CS84|NRX1A_MOUSE	1514	27.76	5.86	1	o1438-1460i
sp|Q6P9K9|NRX3A_MOUSE	1571	38.88	16.87	1	o1496-1518i
sp|Q7M750|OPALI_MOUSE	143	22.53	22.53	1	o31-53i
sp|O54901|OX2G_MOUSE	278	25.87	2.87	1	o237-259i
sp|Q9QXV0|PCSK1_MOUSE	258	16.38	16.38	1	i7-26o
sp|Q9CQF9|PCYOX_MOUSE	505	33.18	30.43	1	i5-27o
sp|Q9R0A0|PEX14_MOUSE	376	15.3	0	1	i109-127o
sp|Q8BX10|PGAM5_MOUSE	288	17.14	17.13	1	i7-29o
sp|O55022|PGRC1_MOUSE	195	20.22	20.22	1	o20-42i
sp|O35405|PLD3_MOUSE	488	23.13	22.76	1	i38-60o
sp|P70206|PLXA1_MOUSE	1894	48.03	11.95	1	o1243-1265i
sp|Q80UG2|PLXA4_MOUSE	1893	42.81	4.99	1	o1237-1259i
sp|Q64487|PTPRD_MOUSE	1912	27.86	0.12	1	o1268-1290i
sp|Q9Z210|PX11B_MOUSE	259	22.37	0	1	o233-255i
sp|Q9ERI6|RDH14_MOUSE	334	19.34	18.72	1	i2-21o
sp|Q91YQ5|RPN1_MOUSE	608	26.39	5.75	1	o441-460i
sp|Q99PL5|RRBP1_MOUSE	1605	22.04	22.02	1	i9-31o
sp|Q60714|S27A1_MOUSE	646	51.39	24.27	1	i13-35o
sp|O08547|SC22B_MOUSE	215	21.86	0.06	1	i191-213o
sp|P97952|SCN1B_MOUSE	218	26.02	4.53	1	o154-176i
sp|Q8R127|SCPDL_MOUSE	429	24.76	0.25	1	o277-299i
sp|Q4V9Z5|SE6L2_MOUSE	910	23.08	0.56	1	o845-867i
sp|Q8R0X7|SGPL1_MOUSE	568	16.61	15.29	1	i42-61o
sp|P97797|SHPS1_MOUSE	513	25.21	2.19	1	o374-396i
sp|Q6NZL0|SOGA3_MOUSE	945	25.78	0	1	o917-939i
sp|Q62186|SSRD_MOUSE	172	24.7	4.52	1	o145-164i
sp|Q9ER00|STX12_MOUSE	274	21.39	0	1	i251-273o
sp|O35526|STX1A_MOUSE	288	21.4	0	1	i266-287o
sp|Q8K1E0|STX5_MOUSE	355	20.88	0	1	i334-353o
sp|O70439|STX7_MOUSE	261	22.23	0	1	i237-259o
sp|Q9D6K5|SYJ2B_MOUSE	145	22.37	0	1	o117-139i
sp|Q920N7|SYT12_MOUSE	421	20.38	20.34	1	i21-43o
sp|P46096|SYT1_MOUSE	421	23	4.18	1	o57-79i
sp|Q9R0N7|SYT7_MOUSE	403	22.04	21.99	1	o18-40i
sp|Q80VL1|TDRKH_MOUSE	560	17.18	17.17	1	i17-34o
sp|Q62351|TFR1_MOUSE	763	22.13	0	1	i66-88o
sp|Q62314|TGON2_MOUSE	363	19.83	0.05	1	o310-329i
sp|Q9D880|TIM50_MOUSE	353	18.84	0	1	i66-88o
sp|Q99KW9|TIP_MOUSE	610	33.8	10.81	1	o564-586i
sp|Q99KF1|TMED9_MOUSE	235	31.48	11.47	1	i203-222o
sp|Q8C0L0|TMX4_MOUSE	335	35.08	1.95	1	o185-207i
sp|Q9CPQ3|TOM22_MOUSE	142	19.68	0	1	i84-101o
sp|Q9Z0L0|TPBG_MOUSE	426	22.48	0.27	1	o360-382i
sp|P70691|UD12_MOUSE	533	31.1	8.41	1	o491-513i
sp|Q6ZQM8|UD17C_MOUSE	531	26.2	3.5	1	o489-511i
sp|Q8JZZ0|UD3A2_MOUSE	523	37	14.17	1	o488-510i
sp|Q78IK2|USMG5_MOUSE	58	22.24	22.24	1	o23-45i
sp|Q62442|VAMP1_MOUSE	118	20.63	0	1	i98-117o
sp|O70480|VAMP4_MOUSE	141	20.96	0	1	o118-137i
sp|Q9WV55|VAPA_MOUSE	249	20.66	0.01	1	o226-248i
sp|P29533|VCAM1_MOUSE	739	36.69	14.89	1	o699-721i
sp|Q9CZW4|ACSL3_MOUSE	720	23.47	22.68	1	i21-43o
sp|Q9R1V7|ADA23_MOUSE	829	22.75	0.04	1	o791-813i
sp|P14231|AT1B2_MOUSE	290	22.99	21.96	1	i39-61o
sp|P56135|ATPK_MOUSE	88	20.99	5.72	1	o57-76i
sp|Q8BLQ9|CADM2_MOUSE	435	23.36	0.35	1	o367-389i
sp|Q8R464|CADM4_MOUSE	388	23.87	0.1	1	o324-346i
sp|Q9CQB5|CISD2_MOUSE	135	21.31	21.19	1	o38-60i
sp|Q9CPW0|CNTP2_MOUSE	1332	25.23	2.31	1	o1262-1284i
sp|P56395|CYB5_MOUSE	134	21.25	0	1	i109-131o
sp|Q6NXK7|DPP10_MOUSE	797	22.39	22.29	1	i35-57o
sp|Q03137|EPHA4_MOUSE	986	36.22	8.66	1	o548-570i
sp|Q9DB41|GHC2_MOUSE	320	57.23	14.42	1	o294-316i
sp|Q64521|GPDM_MOUSE	727	19.36	18.45	1	i7-29o
sp|P43406|ITAV_MOUSE	1044	23.11	0.28	1	o990-1012i
sp|P17047|LAMP2_MOUSE	415	35.03	11.09	1	o383-405i
sp|Q9DBH5|LMAN2_MOUSE	358	23.01	0.01	1	o325-347i
sp|Q91ZX7|LRP1_MOUSE	4545	22.49	0.18	1	o4423-4445i
sp|Q8BLF1|NCEH1_MOUSE	408	22.91	22.44	1	i5-27o
sp|Q9CQ91|NDUA3_MOUSE	84	20.54	20.54	1	i13-35o
sp|Q9ERS2|NDUAD_MOUSE	144	21.27	21.27	1	i29-51o
sp|Q9CQC7|NDUB4_MOUSE	129	18.64	0	1	o88-105i
sp|Q3UIU2|NDUB6_MOUSE	128	19.91	0	1	o64-86i
sp|Q9D6J5|NDUB8_MOUSE	186	20.17	0	1	i132-154o
sp|Q8BYM5|NLGN3_MOUSE	825	22.66	0.19	1	o685-707i
sp|Q80UU9|PGRC2_MOUSE	217	22.29	19.05	1	o40-62i
sp|P24369|PPIB_MOUSE	216	21.41	21.33	1	i11-33o
sp|Q8R1I1|QCR9_MOUSE	64	18.15	18.15	1	i13-32o
sp|Q56A07|SCN2B_MOUSE	215	29.09	6.25	1	o158-180i
sp|Q6PHU5|SORT_MOUSE	825	24.93	1.55	1	o754-776i
sp|Q8BVI5|STX16_MOUSE	326	20.04	0	1	i304-323o
sp|P61264|STX1B_MOUSE	288	22.37	0	1	i265-287o
sp|Q9JKK1|STX6_MOUSE	255	19.6	0	1	o235-254i
sp|P46097|SYT2_MOUSE	422	24.09	1.6	1	o65-87i
sp|Q8BXZ1|TMX3_MOUSE	456	22.69	2.92	1	o377-399i
sp|P63044|VAMP2_MOUSE	116	21.13	0	1	i93-115o
sp|Q9QY76|VAPB_MOUSE	243	20.65	0.01	1	o220-242i
sp|Q9CQV8|1433B_MOUSE	246	0.04	0	0	o
sp|P68510|1433F_MOUSE	246	0	0	0	o
sp|P68254|1433T_MOUSE	245	0.05	0	0	o
sp|Q76MZ3|2AAA_MOUSE	589	0.01	0	0	o
sp|Q6P1F6|2ABA_MOUSE	447	0.01	0	0	o
sp|Q99L13|3HIDH_MOUSE	335	0.06	0.02	0	o
sp|Q3UHJ0|AAK1_MOUSE	959	0.24	0.14	0	o
sp|P05201|AATC_MOUSE	413	0	0	0	o
sp|P05202|AATM_MOUSE	430	0.22	0.09	0	o
sp|Q8CBW3|ABI1_MOUSE	481	0	0	0	o
sp|Q8BL65|ABLM2_MOUSE	612	0.01	0.01	0	o
sp|Q8JZN5|ACAD9_MOUSE	625	0.23	0.02	0	o
sp|P50544|ACADV_MOUSE	656	0.05	0	0	o
sp|Q99PU5|ACBG1_MOUSE	721	0.92	0	0	o
sp|P31786|ACBP_MOUSE	87	0	0	0	o
sp|P21836|ACES_MOUSE	614	16.5	14.45	0	o
sp|Q91V92|ACLY_MOUSE	1091	0.53	0	0	o
sp|Q9CQR4|ACO13_MOUSE	140	0.16	0.06	0	o
sp|Q99KI0|ACON_MOUSE	780	0.05	0	0	o
sp|Q9R0X4|ACOT9_MOUSE	439	0.04	0	0	o
sp|Q9CR21|ACPM_MOUSE	156	0.03	0.03	0	o
sp|P60710|ACTB_MOUSE	375	1.8	0	0	o
sp|P63260|ACTG_MOUSE	375	1.25	0	0	o
sp|P68134|ACTS_MOUSE	377	3.89	0	0	o
sp|Q8R5C5|ACTY_MOUSE	376	1.03	0	0	o
sp|Q9QYC0|ADDA_MOUSE	735	0.09	0	0	o
sp|Q9QYB5|ADDG_MOUSE	706	0.03	0	0	o
sp|Q3UHD9|AGAP2_MOUSE	1186	0.12	0	0	o
sp|Q9ESW4|AGK_MOUSE	421	0.13	0.12	0	o
sp|Q8K3E5|AHI1_MOUSE	1047	0	0	0	o
sp|Q9Z0X1|AIFM1_MOUSE	612	12.3	0.03	0	o
sp|Q3TY86|AIFM3_MOUSE	605	0.11	0	0	o
sp|P46660|AINX_MOUSE	501	0.01	0.01	0	o
sp|D3YVF0|AKAP5_MOUSE	745	0	0	0	o
sp|Q70FJ1|AKAP9_MOUSE	3797	0	0	0	o
sp|Q8R0Y6|AL1L1_MOUSE	902	0.01	0	0	o
sp|P07724|ALBU_MOUSE	608	0.85	0.85	0	o
sp|P47738|ALDH2_MOUSE	519	0.03	0	0	o
sp|Q91Y97|ALDOB_MOUSE	364	0.03	0	0	o
sp|Q9DBE8|ALG2_MOUSE	415	3.72	0.1	0	o
sp|P55302|AMRP_MOUSE	360	12.2	12.2	0	o
sp|Q02357|ANK1_MOUSE	1862	0	0	0	o
sp|G5E8K5|ANK3_MOUSE	1961	0	0	0	o
sp|Q8BIZ1|ANS1B_MOUSE	1259	0.03	0	0	o
sp|P48036|ANXA5_MOUSE	319	0	0	0	o
sp|Q64133|AOFA_MOUSE	526	16.83	4.24	0	o
sp|Q61548|AP180_MOUSE	901	0.21	0.01	0	o
sp|P17426|AP2A1_MOUSE	977	0.11	0.01	0	o
sp|Q9DBG3|AP2B1_MOUSE	937	0.22	0.01	0	o
sp|P84091|AP2M1_MOUSE	435	0.06	0	0	o
sp|P08226|APOE_MOUSE	311	0.02	0.02	0	o
sp|Q4LDD4|ARAP1_MOUSE	1452	0.01	0	0	o
sp|Q9R0Q6|ARC1A_MOUSE	370	0	0	0	o
sp|P84078|ARF1_MOUSE	181	0.04	0.04	0	o
sp|P61750|ARF4_MOUSE	180	0.06	0.06	0	o
sp|P62331|ARF6_MOUSE	175	0.03	0.03	0	o
sp|Q9CQW2|ARL8B_MOUSE	186	0.01	0.01	0	o
sp|P61161|ARP2_MOUSE	394	3.57	0.01	0	o
sp|Q99JY9|ARP3_MOUSE	418	0.95	0	0	o
sp|Q9CVB6|ARPC2_MOUSE	300	0	0	0	o
sp|P59999|ARPC4_MOUSE	168	0.01	0	0	o
sp|E9PZJ8|ASCC3_MOUSE	2198	0.05	0	0	o
sp|Q8C0M9|ASGL1_MOUSE	326	0.16	0.16	0	o
sp|P16460|ASSY_MOUSE	412	1.36	1.36	0	o
sp|Q9CQQ7|AT5F1_MOUSE	256	14.49	1.72	0	o
sp|Q9D5T0|ATAD1_MOUSE	361	12.79	12.65	0	o
sp|Q925I1|ATAD3_MOUSE	591	0.07	0	0	o
sp|O35143|ATIF1_MOUSE	106	0.01	0.01	0	o
sp|P56382|ATP5E_MOUSE	52	0	0	0	o
sp|Q06185|ATP5I_MOUSE	71	8.17	8.17	0	o
sp|Q9CPQ8|ATP5L_MOUSE	103	2.96	0.03	0	o
sp|Q03265|ATPA_MOUSE	553	0.02	0.01	0	o
sp|Q9D3D9|ATPD_MOUSE	168	0.05	0.02	0	o
sp|Q91VR2|ATPG_MOUSE	298	0.03	0.03	0	o
sp|Q9DB20|ATPO_MOUSE	213	0	0	0	o
sp|Q9JLZ3|AUHM_MOUSE	314	0.04	0.01	0	o
sp|Q80TZ3|AUXI_MOUSE	938	1.51	0	0	o
sp|Q91V12|BACH_MOUSE	381	0	0	0	o
sp|Q9Z1R2|BAG6_MOUSE	1154	0.09	0	0	o
sp|Q8BKX1|BAIP2_MOUSE	535	0.01	0.01	0	o
sp|Q9DBI2|BBS10_MOUSE	713	1.73	0	0	o
sp|Q80YN3|BCAS1_MOUSE	633	0	0	0	o
sp|Q80XN0|BDH_MOUSE	343	0.03	0.01	0	o
sp|O08539|BIN1_MOUSE	588	0	0	0	o
sp|Q91VR8|BRK1_MOUSE	75	0	0	0	o
sp|Q3URV1|BROMI_MOUSE	1296	3.38	0	0	o
sp|Q5RJI5|BRSK1_MOUSE	778	0.76	0	0	o
sp|O88737|BSN_MOUSE	3942	0.01	0	0	o
sp|Q9DB72|BTBDH_MOUSE	478	8.09	7.3	0	o
sp|O35658|C1QBP_MOUSE	278	0	0	0	o
sp|Q02105|C1QC_MOUSE	246	4.43	4.15	0	o
sp|Q922D8|C1TC_MOUSE	935	0.15	0	0	o
sp|O08532|CA2D1_MOUSE	1103	5.77	0.13	0	o
sp|Q9Z1L5|CA2D3_MOUSE	1091	2.41	1.75	0	o
sp|Q8R0S4|CACB4_MOUSE	519	0	0	0	o
sp|Q9WTR5|CAD13_MOUSE	714	5.67	0.04	0	o
sp|P00920|CAH2_MOUSE	260	0.02	0	0	o
sp|P62204|CALM_MOUSE	149	0	0	0	o
sp|P14211|CALR_MOUSE	416	0.89	0.89	0	o
sp|Q3UHL1|CAMKV_MOUSE	512	0.09	0	0	o
sp|O08688|CAN5_MOUSE	640	0	0	0	o
sp|Q63810|CANB1_MOUSE	170	0	0	0	o
sp|Q6ZQ38|CAND1_MOUSE	1230	2.01	0	0	o
sp|P40124|CAP1_MOUSE	474	0.17	0	0	o
sp|Q80TJ1|CAPS1_MOUSE	1355	0.01	0	0	o
sp|P47757|CAPZB_MOUSE	277	0.01	0	0	o
sp|P24270|CATA_MOUSE	527	0.01	0	0	o
sp|P47754|CAZA2_MOUSE	286	0	0	0	o
sp|P48758|CBR1_MOUSE	277	0.03	0.02	0	o
sp|Q3UHB8|CC177_MOUSE	706	0	0	0	o
sp|Q9D024|CCD47_MOUSE	483	10.74	1.23	0	o
sp|Q8BGU5|CCNY_MOUSE	341	1.13	0	0	o
sp|Q8BGZ4|CDC23_MOUSE	597	7.84	7.81	0	o
sp|P60766|CDC42_MOUSE	191	0.26	0.25	0	o
sp|Q64433|CH10_MOUSE	102	0	0	0	o
sp|P63038|CH60_MOUSE	573	0.01	0	0	o
sp|Q9CRB9|CHCH3_MOUSE	227	0	0	0	o
sp|Q91VN4|CHCH6_MOUSE	273	0	0	0	o
sp|Q9D8B3|CHM4B_MOUSE	224	0	0	0	o
sp|P0C0A3|CHMP6_MOUSE	200	0	0	0	o
sp|P61022|CHP1_MOUSE	195	0	0	0	o
sp|Q9CZU6|CISY_MOUSE	464	2.53	0	0	o
sp|Q8BRT1|CLAP2_MOUSE	1286	0.08	0	0	o
sp|O08585|CLCA_MOUSE	235	0	0	0	o
sp|Q68FD5|CLH1_MOUSE	1675	0.09	0	0	o
sp|Q9QYB1|CLIC4_MOUSE	253	0.14	0.14	0	o
sp|Q9Z0H8|CLIP2_MOUSE	1047	0	0	0	o
sp|Q06890|CLUS_MOUSE	448	0.06	0.06	0	o
sp|Q8BH59|CMC1_MOUSE	677	2.63	0	0	o
sp|P16330|CN37_MOUSE	420	0.02	0	0	o
sp|Q9CWN7|CNO11_MOUSE	505	0.01	0	0	o
sp|Q9QXT0|CNPY2_MOUSE	182	6.98	6.98	0	o
sp|Q5M8N0|CNRP1_MOUSE	164	0	0	0	o
sp|O88507|CNTFR_MOUSE	372	16.75	3.49	0	o
sp|A2AM05|CNTLN_MOUSE	1397	0.01	0	0	o
sp|Q63870|CO7A1_MOUSE	2944	0.69	0.66	0	o
sp|P18760|COF1_MOUSE	166	0	0	0	o
sp|Q8CIE6|COPA_MOUSE	1224	0.2	0.01	0	o
sp|Q5XJY5|COPD_MOUSE	511	0.04	0	0	o
sp|O89053|COR1A_MOUSE	461	0.91	0.76	0	o
sp|Q9WUM4|COR1C_MOUSE	474	7.88	6.99	0	o
sp|Q8BH44|COR2B_MOUSE	480	1.1	0.65	0	o
sp|P12787|COX5A_MOUSE	146	0.01	0.01	0	o
sp|Q91W34|CP058_MOUSE	466	24.45	0.01	0	o
sp|Q62036|CP131_MOUSE	1060	0	0	0	o
sp|Q9WVK8|CP46A_MOUSE	500	13.76	13.45	0	o
sp|Q9EP75|CP4FE_MOUSE	524	37.37	19.72	0	o
sp|P84086|CPLX2_MOUSE	134	0	0	0	o
sp|Q9DCT8|CRIP2_MOUSE	208	0.08	0	0	o
sp|A2A5I3|CRSPL_MOUSE	253	6.37	6.36	0	o
sp|P23927|CRYAB_MOUSE	175	0	0	0	o
sp|Q8BGX2|CS052_MOUSE	266	7.68	0.01	0	o
sp|Q6P9K8|CSKI1_MOUSE	1431	0	0	0	o
sp|O70589|CSKP_MOUSE	926	8.42	0	0	o
sp|Q62059|CSPG2_MOUSE	3357	0.36	0.36	0	o
sp|P97315|CSRP1_MOUSE	193	0	0	0	o
sp|P26231|CTNA1_MOUSE	906	0.19	0	0	o
sp|Q02248|CTNB1_MOUSE	781	0.03	0	0	o
sp|O35927|CTND2_MOUSE	1247	0	0	0	o
sp|P56391|CX6B1_MOUSE	86	0	0	0	i
sp|P62897|CYC_MOUSE	105	0	0	0	o
sp|Q5SQX6|CYFP2_MOUSE	1253	0.31	0	0	o
sp|Q5M8N4|D39U1_MOUSE	308	0.57	0.48	0	o
sp|P98078|DAB2_MOUSE	766	0	0	0	o
sp|Q8R1Q8|DC1L1_MOUSE	523	0.01	0.01	0	o
sp|P48318|DCE1_MOUSE	593	0.02	0	0	o
sp|Q9JLM8|DCLK1_MOUSE	756	0.15	0	0	o
sp|O08788|DCTN1_MOUSE	1281	1.83	1.71	0	o
sp|Q9CWS0|DDAH1_MOUSE	285	0	0	0	o
sp|Q62095|DDX3Y_MOUSE	658	0.01	0	0	o
sp|P51660|DHB4_MOUSE	735	0.8	0.74	0	o
sp|P26443|DHE3_MOUSE	558	0.15	0.07	0	o
sp|Q8BVI4|DHPR_MOUSE	241	0.07	0	0	o
sp|Q99L04|DHRS1_MOUSE	313	0.92	0.05	0	o
sp|Q3UH60|DIP2B_MOUSE	1574	1.42	0	0	o
sp|Q5PR73|DIRA2_MOUSE	199	1.16	1.15	0	o
sp|O08749|DLDH_MOUSE	509	0.09	0.01	0	o
sp|Q811D0|DLG1_MOUSE	905	0.01	0.01	0	o
sp|P70175|DLG3_MOUSE	849	0.01	0	0	o
sp|Q6PFD5|DLGP3_MOUSE	977	0	0	0	o
sp|P11531|DMD_MOUSE	3678	0.01	0	0	o
sp|Q8BPN8|DMXL2_MOUSE	3032	0.1	0.01	0	o
sp|P63037|DNJA1_MOUSE	397	0.03	0	0	o
sp|Q9QYJ3|DNJB1_MOUSE	340	0	0	0	o
sp|P60904|DNJC5_MOUSE	198	15.36	0	0	o
sp|Q8K1M6|DNM1L_MOUSE	742	0.01	0	0	o
sp|Q8R1A4|DOCK7_MOUSE	2130	0.02	0	0	o
sp|Q61493|DPOLZ_MOUSE	3122	0.27	0.01	0	o
sp|P97427|DPYL1_MOUSE	572	0.03	0	0	o
sp|O35098|DPYL4_MOUSE	572	0	0	0	o
sp|Q9D2N4|DTNA_MOUSE	746	0.09	0	0	o
sp|Q9JHU4|DYHC1_MOUSE	4644	0.01	0	0	o
sp|P63168|DYL1_MOUSE	89	1.02	0.01	0	i
sp|P39053|DYN1_MOUSE	867	0	0	0	o
sp|Q8BZ98|DYN3_MOUSE	863	0.01	0	0	o
sp|Q91ZU6|DYST_MOUSE	7389	0.01	0	0	o
sp|Q9Z2H5|E41L1_MOUSE	879	0	0	0	o
sp|Q9WV92|E41L3_MOUSE	929	0.01	0	0	o
sp|Q8BMS1|ECHA_MOUSE	763	0.79	0	0	o
sp|Q8BH95|ECHM_MOUSE	290	0.2	0	0	o
sp|Q8K2D3|EDC3_MOUSE	508	0.01	0	0	o
sp|P10126|EF1A1_MOUSE	462	0.06	0.02	0	o
sp|O70251|EF1B_MOUSE	225	0	0	0	o
sp|Q9D8N0|EF1G_MOUSE	437	1.27	0.03	0	o
sp|P58252|EF2_MOUSE	858	0.16	0	0	o
sp|Q8BG67|EFR3A_MOUSE	819	2.21	0	0	o
sp|Q8BFR5|EFTU_MOUSE	452	0.02	0	0	o
sp|Q9WVK4|EHD1_MOUSE	534	0.02	0	0	o
sp|Q9QXY6|EHD3_MOUSE	535	0.01	0	0	o
sp|Q8BHL5|ELMO2_MOUSE	732	0.02	0	0	o
sp|Q03173|ENAH_MOUSE	802	0	0	0	o
sp|P17182|ENOA_MOUSE	434	0.07	0.01	0	o
sp|P17183|ENOG_MOUSE	434	0.05	0.01	0	o
sp|P08113|ENPL_MOUSE	802	3.28	3.28	0	o
sp|Q8BGN3|ENPP6_MOUSE	440	8.41	7.18	0	o
sp|Q60902|EP15R_MOUSE	907	0	0	0	o
sp|P49222|EPB42_MOUSE	691	0.18	0	0	o
sp|Q6PH08|ERC2_MOUSE	957	0.02	0	0	o
sp|Q8BFZ9|ERLN2_MOUSE	340	20.94	20.89	0	o
sp|Q5EBJ4|ERMIN_MOUSE	281	0	0	0	o
sp|Q9D172|ES1_MOUSE	266	0.01	0.01	0	o
sp|Q99LC5|ETFA_MOUSE	333	0.16	0	0	o
sp|Q921G7|ETFD_MOUSE	616	18.3	0	0	o
sp|O35382|EXOC4_MOUSE	975	0.76	0	0	o
sp|P26040|EZRI_MOUSE	586	0	0	0	o
sp|Q3TY60|F131B_MOUSE	332	0	0	0	o
sp|Q921M7|FA49B_MOUSE	324	0.32	0	0	o
sp|Q3TDN2|FAF2_MOUSE	445	16.33	0	0	o
sp|Q69ZT1|FAN1_MOUSE	1020	0.01	0	0	o
sp|Q8K368|FANCI_MOUSE	1330	0.01	0	0	o
sp|F8VPU2|FARP1_MOUSE	1048	0.2	0	0	o
sp|P19096|FAS_MOUSE	2504	0.05	0	0	o
sp|Q7TQF2|FBX10_MOUSE	950	0	0	0	o
sp|Q6NS60|FBX41_MOUSE	873	0.24	0.05	0	o
sp|P26883|FKB1A_MOUSE	108	0.06	0	0	o
sp|P45878|FKBP2_MOUSE	140	14.41	14.41	0	o
sp|O08917|FLOT1_MOUSE	428	0.14	0.14	0	o
sp|Q9JL04|FMN2_MOUSE	1578	0.18	0	0	o
sp|Q61553|FSCN1_MOUSE	493	0.03	0.03	0	o
sp|P97807|FUMH_MOUSE	507	0.08	0.02	0	o
sp|Q9D6K8|FUND2_MOUSE	151	18.29	3.88	0	o
sp|P39688|FYN_MOUSE	537	0.06	0.01	0	o
sp|P16858|G3P_MOUSE	333	0.04	0.04	0	o
sp|P06745|G6PI_MOUSE	558	2.52	0	0	o
sp|P61922|GABT_MOUSE	500	0.05	0	0	o
sp|Q60780|GAS7_MOUSE	421	0	0	0	o
sp|P62874|GBB1_MOUSE	340	0.02	0	0	o
sp|P29387|GBB4_MOUSE	340	0.04	0	0	o
sp|Q9CXP8|GBG10_MOUSE	68	0	0	0	o
sp|Q9DAS9|GBG12_MOUSE	72	0	0	0	i
sp|P63213|GBG2_MOUSE	71	0	0	0	i
sp|P50153|GBG4_MOUSE	75	0	0	0	i
sp|Q61016|GBG7_MOUSE	68	0	0	0	i
sp|P68040|GBLP_MOUSE	317	0.01	0.01	0	o
sp|P60521|GBRL2_MOUSE	117	0.01	0.01	0	o
sp|Q9JL56|GDE1_MOUSE	331	24.83	22.41	0	o
sp|P50396|GDIA_MOUSE	447	7.14	7.12	0	o
sp|Q99PT1|GDIR1_MOUSE	204	0	0	0	o
sp|Q8BUV3|GEPH_MOUSE	769	2.03	0	0	o
sp|P03995|GFAP_MOUSE	430	0.01	0.01	0	o
sp|Q68FF6|GIT1_MOUSE	770	0	0	0	o
sp|P15105|GLNA_MOUSE	373	0	0	0	o
sp|Q9CPV4|GLOD4_MOUSE	298	0	0	0	o
sp|Q64516|GLPK_MOUSE	559	15.58	0.02	0	o
sp|D3Z7P3|GLSK_MOUSE	674	1.23	0.01	0	o
sp|Q9JL62|GLTP_MOUSE	209	0.02	0	0	o
sp|P21278|GNA11_MOUSE	359	0.06	0	0	o
sp|P27601|GNA13_MOUSE	377	0.01	0.01	0	o
sp|B2RSH2|GNAI1_MOUSE	354	0.63	0	0	o
sp|Q9DC51|GNAI3_MOUSE	354	0.74	0	0	o
sp|P18872|GNAO_MOUSE	354	0.05	0	0	o
sp|Q6R0H7|GNAS1_MOUSE	1133	0.29	0	0	o
sp|O70443|GNAZ_MOUSE	355	0.13	0	0	o
sp|P55937|GOGA3_MOUSE	1487	0	0	0	o
sp|Q9QZF2|GPC1_MOUSE	557	5.56	2.3	0	o
sp|P13707|GPDA_MOUSE	349	0.37	0.18	0	o
sp|O70325|GPX41_MOUSE	197	1.07	1.07	0	o
sp|Q91Z53|GRHPR_MOUSE	328	0.17	0	0	o
sp|Q3UNH4|GRIN1_MOUSE	932	0	0	0	o
sp|P38647|GRP75_MOUSE	679	0.02	0.01	0	o
sp|Q2NL51|GSK3A_MOUSE	490	0.02	0	0	o
sp|P10649|GSTM1_MOUSE	218	0	0	0	o
sp|P48774|GSTM5_MOUSE	224	0.01	0.01	0	o
sp|P19157|GSTP1_MOUSE	210	0.62	0	0	o
sp|P10922|H10_MOUSE	194	0	0	0	o
sp|P15864|H12_MOUSE	212	0	0	0	o
sp|Q8CGP5|H2A1F_MOUSE	130	1.57	0.99	0	o
sp|Q6GSS7|H2A2A_MOUSE	130	1.37	0.93	0	o
sp|Q64523|H2A2C_MOUSE	129	1.4	0.95	0	o
sp|Q64475|H2B1B_MOUSE	126	0	0	0	o
sp|P10854|H2B1M_MOUSE	126	0	0	0	o
sp|P68433|H31_MOUSE	136	0.01	0	0	i
sp|P84244|H33_MOUSE	136	0	0	0	i
sp|P62806|H4_MOUSE	103	0	0	0	o
sp|P01942|HBA_MOUSE	142	0.02	0	0	o
sp|P02088|HBB1_MOUSE	147	0.1	0	0	o
sp|Q3UGR5|HDHD2_MOUSE	259	0.07	0	0	o
sp|P22315|HEMH_MOUSE	420	0	0	0	o
sp|P70349|HINT1_MOUSE	126	0	0	0	o
sp|P61979|HNRPK_MOUSE	463	0	0	0	o
sp|Q9Z2Y3|HOME1_MOUSE	366	0	0	0	o
sp|P84075|HPCA_MOUSE	193	0	0	0	o
sp|Q8BGZ1|HPCL4_MOUSE	191	0.05	0	0	o
sp|Q9QUP5|HPLN1_MOUSE	356	0	0	0	o
sp|P00493|HPRT_MOUSE	218	0.18	0.02	0	o
sp|Q8K0U4|HS12A_MOUSE	675	0.08	0.02	0	o
sp|P17879|HS71B_MOUSE	642	0.14	0.04	0	o
sp|P48722|HS74L_MOUSE	838	0.01	0.01	0	o
sp|P11499|HS90B_MOUSE	724	0.16	0.07	0	o
sp|Q8BTX9|HSDL1_MOUSE	330	1.42	0.21	0	o
sp|P17156|HSP72_MOUSE	633	0.02	0.01	0	o
sp|P63017|HSP7C_MOUSE	646	0.04	0.01	0	o
sp|P17710|HXK1_MOUSE	974	0	0	0	o
sp|Q9D379|HYEP_MOUSE	455	10.02	10	0	o
sp|Q9D6R2|IDH3A_MOUSE	366	0.13	0.03	0	o
sp|P70404|IDHG1_MOUSE	393	0.88	0	0	o
sp|P54071|IDHP_MOUSE	452	0	0	0	o
sp|P63242|IF5A1_MOUSE	154	0.01	0	0	o
sp|P01872|IGHM_MOUSE	454	0	0	0	o
sp|Q7TNR6|IGS21_MOUSE	468	0.56	0.19	0	o
sp|P70168|IMB1_MOUSE	876	0.03	0	0	o
sp|Q8CAQ8|IMMT_MOUSE	757	13.06	11.19	0	o
sp|Q9EPW0|INP4A_MOUSE	939	0.15	0.05	0	o
sp|Q8R0S2|IQEC1_MOUSE	961	0.12	0	0	o
sp|P35569|IRS1_MOUSE	1233	0.01	0	0	o
sp|Q9CX00|IST1_MOUSE	362	0.01	0	0	o
sp|Q9Z0R4|ITSN1_MOUSE	1714	0.1	0.01	0	o
sp|Q9JHI5|IVD_MOUSE	424	0.85	0	0	o
sp|Q80TL4|K1045_MOUSE	400	0	0	0	o
sp|P02535|K1C10_MOUSE	570	1.7	0.03	0	o
sp|Q3TTY5|K22E_MOUSE	707	0.57	0.19	0	o
sp|Q6IFZ6|K2C1B_MOUSE	572	0.49	0	0	o
sp|Q922U2|K2C5_MOUSE	580	11.73	0.25	0	o
sp|Q9R0Y5|KAD1_MOUSE	194	0	0	0	o
sp|Q9WTP7|KAD3_MOUSE	227	0.01	0.01	0	o
sp|Q9DBC7|KAP0_MOUSE	381	0	0	0	o
sp|P12367|KAP2_MOUSE	401	0.01	0	0	o
sp|P05132|KAPCA_MOUSE	351	0.67	0	0	o
sp|Q8CHK4|KAT5_MOUSE	513	0	0	0	o
sp|Q9DC28|KC1D_MOUSE	415	0.12	0	0	o
sp|P62482|KCAB2_MOUSE	367	0.36	0.27	0	o
sp|P11798|KCC2A_MOUSE	478	7.9	0	0	o
sp|Q6PHZ2|KCC2D_MOUSE	499	5.93	0	0	o
sp|Q6WVG3|KCD12_MOUSE	327	0	0	0	o
sp|Q04447|KCRB_MOUSE	381	0.02	0	0	o
sp|P30275|KCRU_MOUSE	418	1.24	1.23	0	o
sp|Q80Y84|KDM5B_MOUSE	1544	0	0	0	o
sp|Q6P9L6|KIF15_MOUSE	1387	0.01	0	0	o
sp|P33173|KIF1A_MOUSE	1695	0.1	0	0	o
sp|P28740|KIF2A_MOUSE	705	0	0	0	o
sp|P28738|KIF5C_MOUSE	956	0	0	0	o
sp|Q61768|KINH_MOUSE	963	0.01	0	0	o
sp|O88447|KLC1_MOUSE	541	0	0	0	o
sp|P68404|KPCB_MOUSE	671	0.47	0	0	o
sp|P16054|KPCE_MOUSE	737	0	0	0	o
sp|P52480|KPYM_MOUSE	531	0.02	0	0	o
sp|O89112|LANC1_MOUSE	399	10.34	0.06	0	o
sp|Q61792|LASP1_MOUSE	263	0	0	0	o
sp|P06151|LDHA_MOUSE	332	7.86	7.84	0	o
sp|Q9JIA1|LGI1_MOUSE	557	2.63	2.59	0	o
sp|Q9CPU0|LGUL_MOUSE	184	0.08	0.03	0	o
sp|Q8JZS0|LIN7A_MOUSE	233	0	0	0	o
sp|O88952|LIN7C_MOUSE	197	0	0	0	o
sp|P63005|LIS1_MOUSE	410	0.01	0	0	o
sp|P14733|LMNB1_MOUSE	588	0	0	0	o
sp|Q9DC07|LNEBL_MOUSE	270	0	0	0	o
sp|Q9D1G5|LRC57_MOUSE	239	0	0	0	o
sp|Q8BLK3|LSAMP_MOUSE	341	1.13	1.11	0	o
sp|P70202|LXN_MOUSE	222	0	0	0	o
sp|Q9WUC3|LY6H_MOUSE	139	6.7	1.92	0	o
sp|Q9CR62|M2OM_MOUSE	314	39.41	15.81	0	o
sp|Q14BB9|MA6D1_MOUSE	191	0	0	0	o
sp|Q9QXZ0|MACF1_MOUSE	7354	0.04	0	0	o
sp|P06801|MAOX_MOUSE	572	0.67	0	0	o
sp|Q9QYR6|MAP1A_MOUSE	2776	0.01	0	0	o
sp|O08663|MAP2_MOUSE	478	0	0	0	o
sp|Q7TSJ2|MAP6_MOUSE	906	0	0	0	o
sp|P26645|MARCS_MOUSE	309	0	0	0	o
sp|Q8R001|MARE2_MOUSE	326	0	0	0	o
sp|Q8VHJ5|MARK1_MOUSE	795	0.03	0	0	o
sp|P04370|MBP_MOUSE	250	0	0	0	o
sp|Q7TT79|MCPH1_MOUSE	822	0.04	0.01	0	o
sp|P14152|MDHC_MOUSE	334	9.47	9.47	0	o
sp|O35678|MGLL_MOUSE	303	2.07	0	0	o
sp|Q9JM52|MINK1_MOUSE	1308	0.03	0	0	o
sp|P63085|MK01_MOUSE	358	0.02	0.01	0	o
sp|Q9WTU6|MK09_MOUSE	423	2.14	1.87	0	o
sp|Q3THE2|ML12B_MOUSE	172	0.01	0	0	i
sp|Q91VR7|MLP3A_MOUSE	121	0.11	0	0	o
sp|Q9D2P8|MOBP_MOUSE	170	0	0	0	o
sp|P26041|MOES_MOUSE	577	0	0	0	o
sp|P31938|MP2K1_MOUSE	393	0.01	0	0	o
sp|Q9D023|MPC2_MOUSE	127	25.36	5.89	0	o
sp|Q9WV34|MPP2_MOUSE	552	0.01	0.01	0	o
sp|Q9JLB0|MPP6_MOUSE	553	0	0	0	o
sp|Q7TT50|MRCKB_MOUSE	1713	0.04	0	0	o
sp|P28667|MRP_MOUSE	200	0	0	0	o
sp|Q9R190|MTA2_MOUSE	668	0	0	0	o
sp|Q7TPM9|MTMRA_MOUSE	771	0.01	0	0	o
sp|Q9JLN9|MTOR_MOUSE	2549	0.27	0.02	0	o
sp|Q9JMH9|MY18A_MOUSE	2050	0.01	0	0	o
sp|Q7TPH6|MYCB2_MOUSE	4711	0.09	0.01	0	o
sp|Q61879|MYH10_MOUSE	1976	1.22	0	0	o
sp|Q6URW6|MYH14_MOUSE	2000	1.09	0	0	o
sp|Q8VDD5|MYH9_MOUSE	1960	2.06	0	0	o
sp|Q60605|MYL6_MOUSE	151	0	0	0	o
sp|Q5SYD0|MYO1D_MOUSE	1006	0.02	0.02	0	o
sp|Q99104|MYO5A_MOUSE	1853	1.13	0	0	o
sp|P97479|MYO7A_MOUSE	2215	3.86	0	0	o
sp|Q9DCN2|NB5R3_MOUSE	301	10.49	10.02	0	o
sp|Q91X97|NCALD_MOUSE	193	0	0	0	o
sp|Q9Z0E0|NCDN_MOUSE	729	0.69	0	0	o
sp|P28660|NCKP1_MOUSE	1128	0.19	0	0	o
sp|Q9ERR1|NDEL1_MOUSE	345	0	0	0	o
sp|P15532|NDKA_MOUSE	152	0.25	0.01	0	o
sp|Q62433|NDRG1_MOUSE	394	0.58	0	0	o
sp|Q9QYF9|NDRG3_MOUSE	375	0.95	0	0	o
sp|Q9CQ75|NDUA2_MOUSE	99	0	0	0	o
sp|Q9CQZ5|NDUA6_MOUSE	131	0.01	0.01	0	o
sp|Q9DCJ5|NDUA8_MOUSE	172	0	0	0	o
sp|Q99LC3|NDUAA_MOUSE	355	0.01	0	0	o
sp|Q7TMF3|NDUAC_MOUSE	145	0	0	0	o
sp|Q9CQZ6|NDUB3_MOUSE	104	15.99	0.19	0	o
sp|Q9CR61|NDUB7_MOUSE	137	0	0	0	o
sp|Q9CQJ8|NDUB9_MOUSE	179	0	0	0	o
sp|Q91VD9|NDUS1_MOUSE	727	0.01	0	0	o
sp|Q9DCT2|NDUS3_MOUSE	263	0.05	0.05	0	o
sp|Q99LY9|NDUS5_MOUSE	106	0	0	0	o
sp|Q9DC70|NDUS7_MOUSE	224	2.12	0.01	0	o
sp|Q91YT0|NDUV1_MOUSE	464	0.01	0	0	o
sp|Q8BK30|NDUV3_MOUSE	104	0	0	0	o
sp|Q9CR95|NECP1_MOUSE	275	0	0	0	o
sp|Q80Z24|NEGR1_MOUSE	348	7.14	0.47	0	o
sp|Q8BG30|NELFA_MOUSE	530	0.05	0.05	0	o
sp|P06837|NEUM_MOUSE	227	0	0	0	o
sp|Q04690|NF1_MOUSE	2841	0.4	0.06	0	o
sp|P19246|NFH_MOUSE	1090	0.02	0.02	0	o
sp|P08551|NFL_MOUSE	543	0	0	0	o
sp|P70441|NHRF1_MOUSE	355	0	0	0	o
sp|O55125|NIPS1_MOUSE	284	0.03	0	0	o
sp|Q5DU56|NLRC3_MOUSE	1064	0.25	0	0	o
sp|P32020|NLTP_MOUSE	547	0.13	0	0	o
sp|Q8K4Z3|NNRE_MOUSE	282	0.04	0.02	0	o
sp|O88998|NOE1_MOUSE	485	1.37	1.29	0	o
sp|Q6GQT9|NOMO1_MOUSE	1214	6.66	3.15	0	o
sp|P46460|NSF_MOUSE	744	0.16	0.12	0	o
sp|Q99PJ0|NTRI_MOUSE	344	6.14	5.99	0	o
sp|Q02819|NUCB1_MOUSE	459	2.77	2.77	0	o
sp|O08919|NUMBL_MOUSE	604	0	0	0	o
sp|E9Q9A9|OAS2_MOUSE	742	0	0	0	o
sp|A2AAJ9|OBSCN_MOUSE	8891	0.04	0	0	o
sp|Q9CRD0|OCAD1_MOUSE	247	12.91	4.56	0	o
sp|Q60597|ODO1_MOUSE	1023	0.01	0	0	o
sp|Q8BMF4|ODP2_MOUSE	642	0.09	0	0	o
sp|P35486|ODPA_MOUSE	390	1.12	0	0	o
sp|Q8BKZ9|ODPX_MOUSE	501	0.03	0.02	0	o
sp|Q63912|OMGP_MOUSE	440	13.25	12.88	0	o
sp|P58281|OPA1_MOUSE	960	0.98	0	0	o
sp|Q7TQI3|OTUB1_MOUSE	271	0	0	0	o
sp|Q9Z0Y2|PA21B_MOUSE	146	2.43	2.43	0	o
sp|P50580|PA2G4_MOUSE	394	0.08	0	0	o
sp|Q61644|PACN1_MOUSE	441	0	0	0	o
sp|Q8K212|PACS1_MOUSE	961	0.31	0	0	o
sp|Q9Z0P4|PALM_MOUSE	383	0	0	0	o
sp|Q99LX0|PARK7_MOUSE	189	0.22	0	0	o
sp|P60335|PCBP1_MOUSE	356	0.04	0	0	o
sp|Q9QYX7|PCLO_MOUSE	5068	0.03	0.02	0	o
sp|Q9WU78|PDC6I_MOUSE	869	0	0	0	o
sp|Q8CA95|PDE10_MOUSE	790	0.44	0	0	o
sp|Q922S4|PDE2A_MOUSE	916	0.07	0.01	0	o
sp|P27664|PDE6A_MOUSE	859	0.44	0	0	o
sp|P09103|PDIA1_MOUSE	509	0.01	0.01	0	o
sp|P27773|PDIA3_MOUSE	505	1.41	1.41	0	o
sp|Q922R8|PDIA6_MOUSE	440	4.52	4.45	0	o
sp|Q8K183|PDXK_MOUSE	312	3.74	0.01	0	o
sp|Q62048|PEA15_MOUSE	130	0	0	0	o
sp|P70296|PEBP1_MOUSE	187	0	0	0	o
sp|P12382|PFKAL_MOUSE	780	1.39	0.19	0	o
sp|Q9WUA3|PFKAP_MOUSE	784	2.41	0.06	0	o
sp|Q9DBJ1|PGAM1_MOUSE	254	0	0	0	o
sp|Q61361|PGCB_MOUSE	883	0.1	0.1	0	o
sp|P09411|PGK1_MOUSE	417	0.03	0	0	o
sp|Q9D0F9|PGM1_MOUSE	562	1.27	0	0	o
sp|O35129|PHB2_MOUSE	299	0.82	0.81	0	o
sp|O70172|PI42A_MOUSE	405	0.02	0.01	0	o
sp|O70161|PI51C_MOUSE	661	0	0	0	o
sp|Q7M6Y3|PICAL_MOUSE	660	0.21	0	0	o
sp|Q66T02|PKHG5_MOUSE	1073	0	0	0	o
sp|Q68FH0|PKP4_MOUSE	1190	0	0	0	o
sp|Q9QXS1|PLEC_MOUSE	4691	0.01	0	0	o
sp|O88492|PLIN4_MOUSE	1403	0.01	0	0	o
sp|P97819|PLPL9_MOUSE	807	0.69	0	0	o
sp|Q8BW41|PMGT2_MOUSE	605	3.07	2.81	0	o
sp|O35621|PMM1_MOUSE	262	0.01	0	0	o
sp|P62137|PP1A_MOUSE	330	0	0	0	o
sp|P63330|PP2AA_MOUSE	309	0.03	0	0	o
sp|P63328|PP2BA_MOUSE	521	0.2	0	0	o
sp|P24822|PPBI_MOUSE	559	15.45	0.03	0	o
sp|P17742|PPIA_MOUSE	164	0	0	0	o
sp|Q3UYC0|PPM1H_MOUSE	513	4.82	0.13	0	o
sp|Q60829|PPR1B_MOUSE	194	0	0	0	o
sp|O88531|PPT1_MOUSE	306	1.84	1.84	0	o
sp|P35700|PRDX1_MOUSE	199	9.32	9.29	0	o
sp|P20108|PRDX3_MOUSE	257	0.47	0	0	o
sp|P99029|PRDX5_MOUSE	210	0	0	0	o
sp|P62962|PROF1_MOUSE	140	1.2	0.62	0	o
sp|A2AVJ5|PRR5L_MOUSE	370	0	0	0	o
sp|Q11011|PSA_MOUSE	920	0.06	0.05	0	o
sp|Q2PFD7|PSD3_MOUSE	1037	0	0	0	o
sp|P54830|PTN5_MOUSE	541	37.27	0.2	0	o
sp|P42669|PURA_MOUSE	321	0.01	0.01	0	o
sp|Q05920|PYC_MOUSE	1178	0.01	0	0	o
sp|Q8CI94|PYGB_MOUSE	843	0.56	0	0	o
sp|Q9WUB3|PYGM_MOUSE	842	0.56	0	0	o
sp|Q9CZ13|QCR1_MOUSE	480	0.01	0.01	0	o
sp|P99028|QCR6_MOUSE	89	0	0	0	o
sp|Q9CQ69|QCR8_MOUSE	82	11.67	9.47	0	o
sp|Q8BQP9|R7BP_MOUSE	257	0.02	0	0	o
sp|P61027|RAB10_MOUSE	200	0.17	0.13	0	o
sp|Q91V41|RAB14_MOUSE	215	1.67	1.66	0	o
sp|P35293|RAB18_MOUSE	206	0.02	0.02	0	o
sp|P62821|RAB1A_MOUSE	205	0.29	0.28	0	o
sp|P35282|RAB21_MOUSE	222	0.18	0.18	0	o
sp|P53994|RAB2A_MOUSE	212	0.39	0.38	0	o
sp|Q921E2|RAB31_MOUSE	194	0.01	0	0	o
sp|Q6PHN9|RAB35_MOUSE	201	0.11	0.08	0	o
sp|P63011|RAB3A_MOUSE	220	1.51	1.42	0	o
sp|P62823|RAB3C_MOUSE	227	0.18	0.12	0	o
sp|Q91ZR1|RAB4B_MOUSE	213	2.58	2.57	0	o
sp|P61021|RAB5B_MOUSE	215	0.03	0.03	0	o
sp|P35279|RAB6A_MOUSE	208	0.01	0	0	o
sp|P51150|RAB7A_MOUSE	207	0.44	0.42	0	o
sp|P55258|RAB8A_MOUSE	207	0.75	0.61	0	o
sp|Q8BHH2|RAB9B_MOUSE	201	0.02	0.02	0	o
sp|P63001|RAC1_MOUSE	192	0.58	0.5	0	o
sp|P26043|RADI_MOUSE	583	0	0	0	o
sp|P63321|RALA_MOUSE	206	1.66	1.62	0	o
sp|P62835|RAP1A_MOUSE	184	2.3	2.27	0	o
sp|Q80ZJ1|RAP2A_MOUSE	183	6.34	6.28	0	o
sp|Q61411|RASH_MOUSE	189	0.58	0.57	0	o
sp|P46638|RB11B_MOUSE	218	0.19	0.03	0	o
sp|Q99P58|RB27B_MOUSE	218	0.15	0.09	0	o
sp|Q8BHC1|RB39B_MOUSE	213	0.02	0.02	0	o
sp|P0C090|RC3H2_MOUSE	1187	0.25	0	0	o
sp|Q8BP92|RCN2_MOUSE	320	6.57	6.57	0	o
sp|Q9QYF1|RDH11_MOUSE	316	3.52	3.51	0	o
sp|Q8R361|RFIP5_MOUSE	645	0	0	0	o
sp|Q8CHX7|RFTN2_MOUSE	500	0.01	0	0	o
sp|O54829|RGS7_MOUSE	469	0.14	0.01	0	o
sp|Q9QUI0|RHOA_MOUSE	193	0.07	0.07	0	o
sp|P84096|RHOG_MOUSE	191	0.86	0.84	0	o
sp|Q6ZWV3|RL10_MOUSE	214	0	0	0	o
sp|P35979|RL12_MOUSE	165	0.08	0.08	0	o
sp|P47963|RL13_MOUSE	211	0	0	0	o
sp|Q9CZM2|RL15_MOUSE	204	0	0	0	o
sp|P62717|RL18A_MOUSE	176	0.03	0.03	0	o
sp|P84099|RL19_MOUSE	196	0	0	0	o
sp|P67984|RL22_MOUSE	128	0	0	0	o
sp|P62830|RL23_MOUSE	140	0.18	0.18	0	o
sp|P61255|RL26_MOUSE	145	0	0	0	o
sp|P61358|RL27_MOUSE	136	0	0	0	o
sp|P62889|RL30_MOUSE	115	0.01	0	0	i
sp|P62911|RL32_MOUSE	135	0	0	0	o
sp|Q6ZWV7|RL35_MOUSE	123	0	0	0	i
sp|Q9JJI8|RL38_MOUSE	70	0	0	0	i
sp|P27659|RL3_MOUSE	403	0.89	0.01	0	o
sp|Q9D8E6|RL4_MOUSE	419	0.46	0	0	o
sp|P47911|RL6_MOUSE	296	0.28	0	0	o
sp|P14148|RL7_MOUSE	270	0.08	0	0	o
sp|P51410|RL9_MOUSE	192	0.07	0	0	o
sp|P47955|RLA1_MOUSE	114	0.29	0.11	0	o
sp|P47708|RP3A_MOUSE	681	0.04	0	0	o
sp|P62281|RS11_MOUSE	158	0	0	0	o
sp|P62264|RS14_MOUSE	151	0	0	0	i
sp|P14131|RS16_MOUSE	146	0.01	0	0	o
sp|P62270|RS18_MOUSE	152	0.01	0.01	0	o
sp|P60867|RS20_MOUSE	119	0	0	0	o
sp|P62852|RS25_MOUSE	125	0	0	0	i
sp|P62983|RS27A_MOUSE	156	0	0	0	o
sp|P25444|RS2_MOUSE	293	0.05	0.01	0	o
sp|P97351|RS3A_MOUSE	264	0	0	0	o
sp|P62702|RS4X_MOUSE	263	0.02	0	0	o
sp|P62082|RS7_MOUSE	194	0	0	0	o
sp|Q6ZWN5|RS9_MOUSE	194	0	0	0	o
sp|P14206|RSSA_MOUSE	295	0.03	0	0	o
sp|Q9CQX8|RT36_MOUSE	102	0	0	0	o
sp|Q9D394|RUFY3_MOUSE	469	0.01	0	0	o
sp|Q80SW1|SAHH2_MOUSE	530	0.66	0	0	o
sp|Q8BGH2|SAM50_MOUSE	469	0.01	0	0	o
sp|Q01405|SC23A_MOUSE	765	0.32	0	0	o
sp|A2ASZ8|SCMC2_MOUSE	469	12.4	0.01	0	o
sp|Q9D0K2|SCOT1_MOUSE	520	0.12	0.01	0	o
sp|Q8K2B3|SDHA_MOUSE	664	0.01	0	0	o
sp|Q8C1B7|SEP11_MOUSE	431	0.03	0.02	0	o
sp|P42208|SEPT2_MOUSE	361	0.13	0.1	0	o
sp|P28661|SEPT4_MOUSE	478	0.02	0	0	o
sp|Q9R1T4|SEPT6_MOUSE	434	0.05	0.03	0	o
sp|Q8CHH9|SEPT8_MOUSE	429	0.02	0.01	0	o
sp|Q61753|SERA_MOUSE	533	0.05	0	0	o
sp|Q99K85|SERC_MOUSE	370	0.13	0	0	o
sp|Q8VD37|SGIP1_MOUSE	806	0.01	0	0	o
sp|Q62420|SH3G2_MOUSE	352	0.01	0	0	o
sp|D3YZU1|SHAN1_MOUSE	2167	0	0	0	o
sp|Q4ACU6|SHAN3_MOUSE	1730	0	0	0	o
sp|Q8VDQ8|SIR2_MOUSE	389	0.08	0	0	o
sp|Q9WTX5|SKP1_MOUSE	163	0.01	0	0	o
sp|A2AQ25|SKT_MOUSE	1946	0	0	0	o
sp|Q9DB05|SNAA_MOUSE	295	0.01	0	0	o
sp|Q9CWZ7|SNAG_MOUSE	312	0	0	0	o
sp|Q78PY7|SND1_MOUSE	910	0.01	0.01	0	o
sp|P60879|SNP25_MOUSE	206	0	0	0	o
sp|Q8R570|SNP47_MOUSE	413	0	0	0	o
sp|Q80U23|SNPH_MOUSE	495	3.71	0	0	o
sp|O70492|SNX3_MOUSE	162	0	0	0	i
sp|P09671|SODM_MOUSE	222	0.06	0	0	o
sp|Q3UMC0|SPAT5_MOUSE	893	0.11	0	0	o
sp|P15508|SPTB1_MOUSE	2128	0.02	0	0	o
sp|P16546|SPTN1_MOUSE	2472	0	0	0	o
sp|Q9QWI6|SRCN1_MOUSE	1250	0	0	0	o
sp|P05480|SRC_MOUSE	541	0.01	0	0	o
sp|Q8BWF0|SSDH_MOUSE	523	0.05	0	0	o
sp|Q5DQR4|STB5L_MOUSE	1185	4.71	0	0	o
sp|Q60864|STIP1_MOUSE	543	0	0	0	o
sp|Q99JB2|STML2_MOUSE	353	0.01	0	0	o
sp|P54227|STMN1_MOUSE	149	0	0	0	o
sp|O70166|STMN3_MOUSE	180	0.06	0.06	0	o
sp|O08599|STXB1_MOUSE	594	0.01	0	0	o
sp|Q8K400|STXB5_MOUSE	1152	0.09	0	0	o
sp|Q9WUM5|SUCA_MOUSE	346	13.4	13.16	0	o
sp|Q3UZP4|SVIP_MOUSE	77	0	0	0	o
sp|Q8CGC7|SYEP_MOUSE	1512	0.03	0	0	o
sp|F6SEU4|SYGP1_MOUSE	1340	0.28	0	0	o
sp|O88935|SYN1_MOUSE	706	0.06	0	0	o
sp|Q8JZP2|SYN3_MOUSE	579	0.1	0	0	o
sp|Q6ZWQ0|SYNE2_MOUSE	6874	17.46	0	0	o
sp|Q8CHC4|SYNJ1_MOUSE	1574	0.19	0.01	0	o
sp|Q8CC35|SYNPO_MOUSE	929	0	0	0	o
sp|O55042|SYUA_MOUSE	140	0.01	0	0	o
sp|Q9Z1Q9|SYVC_MOUSE	1263	0.38	0	0	o
sp|Q9R1Q8|TAGL3_MOUSE	199	0	0	0	o
sp|P10637|TAU_MOUSE	733	0	0	0	o
sp|P68369|TBA1A_MOUSE	451	1.29	0	0	o
sp|P68368|TBA4A_MOUSE	448	1.16	0	0	o
sp|Q7TMM9|TBB2A_MOUSE	445	0.01	0	0	o
sp|Q9ERD7|TBB3_MOUSE	450	0.01	0	0	o
sp|P68372|TBB4B_MOUSE	445	0.01	0	0	o
sp|Q3UUG6|TBC24_MOUSE	561	0.14	0	0	o
sp|P11983|TCPA_MOUSE	556	0.02	0.01	0	o
sp|P80315|TCPD_MOUSE	539	0.24	0	0	o
sp|P80318|TCPG_MOUSE	545	0	0	0	o
sp|P42932|TCPQ_MOUSE	548	0.04	0	0	o
sp|P80317|TCPZ_MOUSE	531	0.03	0.01	0	o
sp|Q8BYI9|TENR_MOUSE	1358	2.27	2.27	0	o
sp|Q01853|TERA_MOUSE	806	0	0	0	o
sp|Q3UUI3|THEM4_MOUSE	230	0.55	0	0	o
sp|Q8CAY6|THIC_MOUSE	397	3.18	0.22	0	o
sp|Q8QZT1|THIL_MOUSE	424	0.19	0.01	0	o
sp|P01831|THY1_MOUSE	162	8.83	0.03	0	o
sp|P62075|TIM13_MOUSE	95	0.01	0.01	0	o
sp|A2ASS6|TITIN_MOUSE	35213	0.01	0	0	o
sp|P40142|TKT_MOUSE	623	0.36	0.23	0	o
sp|Q9JKK7|TMOD2_MOUSE	351	0.01	0	0	o
sp|Q9QYA2|TOM40_MOUSE	361	0.06	0	0	o
sp|Q9CZW5|TOM70_MOUSE	611	27.12	21.43	0	o
sp|O70274|TP4A2_MOUSE	167	0.55	0	0	o
sp|P17751|TPIS_MOUSE	299	0.03	0	0	o
sp|P21107|TPM3_MOUSE	285	0	0	0	o
sp|Q9CRB6|TPPP3_MOUSE	176	0	0	0	o
sp|Q9DBS2|TPRGL_MOUSE	266	0.03	0	0	o
sp|P20065|TYB4_MOUSE	50	0	0	0	o
sp|Q02053|UBA1_MOUSE	1058	5.83	0	0	o
sp|P61089|UBE2N_MOUSE	152	0	0	0	o
sp|Q6ZQ93|UBP34_MOUSE	3582	0.95	0.11	0	o
sp|A2AN08|UBR4_MOUSE	5180	9.54	0	0	o
sp|Q99PL6|UBXN6_MOUSE	442	0.05	0	0	o
sp|Q9R0P9|UCHL1_MOUSE	223	0.1	0.1	0	o
sp|Q9CR68|UCRI_MOUSE	274	0.59	0.01	0	o
sp|Q6P5E4|UGGG1_MOUSE	1551	10.91	10.79	0	o
sp|P52760|UK114_MOUSE	135	0	0	0	o
sp|Q3ULM6|USPL1_MOUSE	1089	0.13	0.13	0	o
sp|P51863|VA0D1_MOUSE	351	0.36	0	0	o
sp|Q62465|VAT1_MOUSE	406	1.24	0	0	o
sp|P62814|VATB2_MOUSE	511	0.01	0	0	o
sp|P57746|VATD_MOUSE	247	0.01	0	0	o
sp|Q9CR51|VATG1_MOUSE	118	0	0	0	o
sp|Q8BVE3|VATH_MOUSE	483	0.08	0	0	o
sp|Q60932|VDAC1_MOUSE	296	0.04	0.04	0	o
sp|Q60931|VDAC3_MOUSE	283	0.69	0	0	o
sp|P20152|VIME_MOUSE	466	0	0	0	o
sp|P62761|VISL1_MOUSE	191	0.02	0	0	o
sp|Q9EQH3|VPS35_MOUSE	796	4.11	0	0	o
sp|P97390|VPS45_MOUSE	570	0.18	0	0	o
sp|Q8R5H6|WASF1_MOUSE	559	0	0	0	o
sp|Q8VHI6|WASF3_MOUSE	501	0	0	0	o
sp|Q91YD9|WASL_MOUSE	501	0.01	0.01	0	o
sp|Q6VNB8|WDFY3_MOUSE	3508	0.33	0	0	o
sp|O88342|WDR1_MOUSE	606	0.36	0	0	o
sp|Q8BND3|WDR35_MOUSE	1181	0.52	0	0	o
sp|Q920I9|WDR7_MOUSE	1489	0.05	0	0	o
sp|Q9DBH0|WWP2_MOUSE	870	0.22	0	0	o
sp|P0CL69|ZN703_MOUSE	594	0.05	0	0	o
sp|P39447|ZO1_MOUSE	1745	0.01	0.01	0	o
sp|P62259|1433E_MOUSE	255	0.07	0	0	o
sp|P61982|1433G_MOUSE	247	0	0	0	o
sp|P63101|1433Z_MOUSE	245	0.06	0	0	o
sp|Q6ZWR4|2ABB_MOUSE	443	0.09	0	0	o
sp|P62484|ABI2_MOUSE	446	0.04	0.01	0	o
sp|Q9R0H0|ACOX1_MOUSE	661	0.28	0	0	o
sp|P68033|ACTC_MOUSE	377	3.84	0	0	o
sp|P61164|ACTZ_MOUSE	376	2.67	0	0	o
sp|Q9QYB8|ADDB_MOUSE	725	0.07	0	0	o
sp|Q8VHH5|AGAP3_MOUSE	910	1.11	0	0	o
sp|P05064|ALDOA_MOUSE	364	0	0	0	o
sp|P05063|ALDOC_MOUSE	363	0	0	0	o
sp|Q7TQF7|AMPH_MOUSE	686	0	0	0	o
sp|Q8C8R3|ANK2_MOUSE	3898	0.05	0	0	o
sp|P14824|ANXA6_MOUSE	673	0	0	0	o
sp|Q8BW75|AOFB_MOUSE	520	16.67	1.22	0	o
sp|O35643|AP1B1_MOUSE	943	0.13	0.01	0	o
sp|P17427|AP2A2_MOUSE	938	0.12	0.01	0	o
sp|P62743|AP2S1_MOUSE	142	0.23	0	0	o
sp|P84084|ARF5_MOUSE	180	0.08	0.07	0	o
sp|Q641P0|ARP3B_MOUSE	418	0.42	0	0	o
sp|Q9D898|ARP5L_MOUSE	153	0.08	0	0	o
sp|Q9JM76|ARPC3_MOUSE	178	0.01	0	0	o
sp|Q9DCX2|ATP5H_MOUSE	161	0	0	0	o
sp|P97450|ATP5J_MOUSE	108	0	0	0	o
sp|P56480|ATPB_MOUSE	529	0.02	0	0	o
sp|Q91XV3|BASP1_MOUSE	226	0	0	0	o
sp|P14106|C1QB_MOUSE	253	12.83	12.58	0	o
sp|Q6PHS9|CA2D2_MOUSE	1154	5.15	3.67	0	o
sp|P10605|CATB_MOUSE	339	0.07	0.05	0	o
sp|A2AGT5|CKAP5_MOUSE	2032	0.05	0	0	o
sp|Q6IRU5|CLCB_MOUSE	229	0	0	0	o
sp|P12960|CNTN1_MOUSE	1020	3.03	1.35	0	o
sp|P45591|COF2_MOUSE	166	0	0	0	o
sp|O55029|COPB2_MOUSE	905	0.02	0	0	o
sp|P19536|COX5B_MOUSE	128	0	0	0	o
sp|Q61301|CTNA2_MOUSE	953	0.12	0	0	o
sp|Q7TMB8|CYFP1_MOUSE	1253	0.37	0	0	o
sp|Q6PDL0|DC1L2_MOUSE	492	0.01	0	0	o
sp|P48320|DCE2_MOUSE	585	2.29	0	0	o
sp|Q99KJ8|DCTN2_MOUSE	402	0	0	0	o
sp|Q91XM9|DLG2_MOUSE	852	0	0	0	o
sp|Q62108|DLG4_MOUSE	724	0.02	0	0	o
sp|B1AZP2|DLGP4_MOUSE	992	0	0	0	o
sp|Q9QYJ0|DNJA2_MOUSE	412	0.15	0	0	o
sp|O08553|DPYL2_MOUSE	572	0	0	0	o
sp|Q45VK7|DYHC2_MOUSE	4306	0	0	0	o
sp|Q9D0M5|DYL2_MOUSE	89	0.96	0.01	0	i
sp|P39054|DYN2_MOUSE	870	0	0	0	o
sp|O70318|E41L2_MOUSE	988	0	0	0	o
sp|Q99JY0|ECHB_MOUSE	475	0.85	0.02	0	o
sp|P62631|EF1A2_MOUSE	463	0.07	0.02	0	o
sp|P57776|EF1D_MOUSE	281	0	0	0	o
sp|Q6ZQ18|EFR3B_MOUSE	817	0.16	0	0	o
sp|Q9CRD2|EMC2_MOUSE	297	0.06	0	0	o
sp|Q9D1Q6|ERP44_MOUSE	406	1.24	1.24	0	o
sp|Q9DCW4|ETFB_MOUSE	255	0	0	0	o
sp|Q62446|FKBP3_MOUSE	224	0	0	0	o
sp|Q60634|FLOT2_MOUSE	428	0.04	0.04	0	o
sp|A2APV2|FMNL2_MOUSE	1086	0.03	0	0	o
sp|Q9Z1T6|FYV1_MOUSE	2097	0	0	0	o
sp|P62880|GBB2_MOUSE	340	0.03	0	0	o
sp|P62881|GBB5_MOUSE	395	0.05	0	0	o
sp|P63216|GBG3_MOUSE	75	0	0	0	o
sp|Q61598|GDIB_MOUSE	445	6.44	6.4	0	o
sp|O08795|GLU2B_MOUSE	521	0.01	0.01	0	o
sp|P08752|GNAI2_MOUSE	355	9.79	0	0	o
sp|Q8CGK7|GNAL_MOUSE	381	0.83	0	0	o
sp|P21279|GNAQ_MOUSE	359	0.07	0	0	o
sp|P20029|GRP78_MOUSE	655	0.02	0.01	0	o
sp|Q9WV60|GSK3B_MOUSE	420	0.24	0	0	o
sp|P84228|H32_MOUSE	136	0	0	0	i
sp|P02301|H3C_MOUSE	136	0	0	0	i
sp|Q9ESM3|HPLN2_MOUSE	341	0.46	0.32	0	o
sp|P07901|HS90A_MOUSE	733	0.3	0.08	0	o
sp|Q9CQZ1|HSBP1_MOUSE	76	0	0	0	i
sp|Q61316|HSP74_MOUSE	841	0	0	0	o
sp|Q8BGY2|IF5A2_MOUSE	153	0	0	0	o
sp|Q5DU25|IQEC2_MOUSE	1478	0.02	0	0	o
sp|Q9D892|ITPA_MOUSE	198	0.03	0	0	o
sp|P04104|K2C1_MOUSE	637	1.89	0.06	0	o
sp|P12849|KAP1_MOUSE	381	0	0	0	o
sp|P31324|KAP3_MOUSE	416	0.03	0	0	o
sp|P68181|KAPCB_MOUSE	351	0.7	0	0	o
sp|P28652|KCC2B_MOUSE	542	9.1	0	0	o
sp|Q923T9|KCC2G_MOUSE	529	8.32	0	0	o
sp|P63318|KPCG_MOUSE	697	0.49	0	0	o
sp|Q9JJK2|LANC2_MOUSE	450	0.52	0	0	o
sp|P16125|LDHB_MOUSE	334	0.3	0.28	0	o
sp|P14873|MAP1B_MOUSE	2464	0	0	0	o
sp|P27546|MAP4_MOUSE	1125	0	0	0	o
sp|Q05512|MARK2_MOUSE	776	0.02	0	0	o
sp|P08249|MDHM_MOUSE	338	0.08	0.04	0	o
sp|Q63844|MK03_MOUSE	380	0	0	0	o
sp|Q791V5|MTCH2_MOUSE	303	40.14	1.36	0	o
sp|O88441|MTX2_MOUSE	263	0.01	0	0	o
sp|O08638|MYH11_MOUSE	1972	5.18	0	0	o
sp|P21271|MYO5B_MOUSE	1818	0.29	0	0	o
sp|P55066|NCAN_MOUSE	1268	20.11	18.76	0	o
sp|Q8BNY6|NCS1_MOUSE	190	0	0	0	o
sp|Q9QYG0|NDRG2_MOUSE	371	10.56	0	0	o
sp|Q9CPP6|NDUA5_MOUSE	116	0	0	0	o
sp|Q9Z1P6|NDUA7_MOUSE	113	0	0	0	i
sp|Q9DC69|NDUA9_MOUSE	377	13.18	5.09	0	o
sp|Q9D8B4|NDUAB_MOUSE	141	54.58	21.45	0	o
sp|Q9DCS9|NDUBA_MOUSE	176	0.04	0.04	0	o
sp|Q91WD5|NDUS2_MOUSE	463	1.95	0	0	o
sp|Q9CXZ1|NDUS4_MOUSE	175	0.02	0.02	0	o
sp|P52503|NDUS6_MOUSE	116	0	0	0	o
sp|Q8K3J1|NDUS8_MOUSE	212	0.1	0.01	0	o
sp|Q9D6J6|NDUV2_MOUSE	248	0	0	0	o
sp|P08553|NFM_MOUSE	848	0	0	0	o
sp|O55126|NIPS2_MOUSE	281	0.04	0.01	0	o
sp|Q62443|NPTX1_MOUSE	432	0.28	0.26	0	o
sp|Q9D8W7|OCAD2_MOUSE	154	5.94	0.84	0	o
sp|Q9D2G2|ODO2_MOUSE	454	0.06	0	0	o
sp|Q9D051|ODPB_MOUSE	359	2.9	0	0	o
sp|Q61990|PCBP2_MOUSE	362	0.02	0.01	0	o
sp|Q8C7K6|PCYXL_MOUSE	495	5.66	4.94	0	o
sp|P47857|PFKAM_MOUSE	780	2.39	0.53	0	o
sp|P67778|PHB_MOUSE	272	11.35	11.35	0	o
sp|Q80XI4|PI42B_MOUSE	416	0.15	0.13	0	o
sp|Q9Z1B3|PLCB1_MOUSE	1216	0	0	0	o
sp|Q8CJH3|PLXB1_MOUSE	2119	37.09	0.51	0	o
sp|P62141|PP1B_MOUSE	327	0	0	0	o
sp|Q61171|PRDX2_MOUSE	198	9.97	9.95	0	o
sp|O08709|PRDX6_MOUSE	224	0	0	0	o
sp|Q9DB77|QCR2_MOUSE	453	0.03	0	0	o
sp|Q9D855|QCR7_MOUSE	111	0	0	0	o
sp|P35283|RAB12_MOUSE	243	0.01	0.01	0	o
sp|Q9D1G1|RAB1B_MOUSE	201	0.08	0.08	0	o
sp|P35288|RAB23_MOUSE	237	0.03	0.03	0	o
sp|Q9CZT8|RAB3B_MOUSE	219	1.42	1.35	0	o
sp|Q9CQD1|RAB5A_MOUSE	215	0.05	0.05	0	o
sp|P35278|RAB5C_MOUSE	216	0.01	0	0	o
sp|P61028|RAB8B_MOUSE	207	0.76	0.63	0	o
sp|Q99JI6|RAP1B_MOUSE	184	2.28	2.26	0	o
sp|P61226|RAP2B_MOUSE	183	4.45	4.4	0	o
sp|P32883|RASK_MOUSE	189	0.56	0.55	0	o
sp|P62746|RHOB_MOUSE	196	0.06	0.06	0	o
sp|Q9CXW4|RL11_MOUSE	178	0.22	0	0	o
sp|P19253|RL13A_MOUSE	203	0.03	0.03	0	o
sp|Q9CR57|RL14_MOUSE	217	0.42	0.38	0	o
sp|Q9CPR4|RL17_MOUSE	184	0	0	0	o
sp|P35980|RL18_MOUSE	188	0	0	0	o
sp|O09167|RL21_MOUSE	160	0.02	0.02	0	i
sp|P62751|RL23A_MOUSE	156	0	0	0	o
sp|Q8BP67|RL24_MOUSE	157	0	0	0	o
sp|P14115|RL27A_MOUSE	148	0	0	0	i
sp|P41105|RL28_MOUSE	137	0	0	0	o
sp|P62900|RL31_MOUSE	125	0.01	0	0	o
sp|P47962|RL5_MOUSE	297	1.86	0	0	o
sp|P12970|RL7A_MOUSE	266	0.01	0	0	o
sp|P62918|RL8_MOUSE	257	0.02	0	0	o
sp|P14869|RLA0_MOUSE	317	0.61	0.01	0	o
sp|P99027|RLA2_MOUSE	115	0.15	0.01	0	o
sp|Q3UH06|RREB1_MOUSE	1700	0.01	0.01	0	o
sp|P62908|RS3_MOUSE	243	0.02	0	0	o
sp|P62242|RS8_MOUSE	208	0	0	0	o
sp|Q68FL4|SAHH3_MOUSE	613	0.67	0	0	o
sp|Q9CQA3|SDHB_MOUSE	282	0.02	0.01	0	o
sp|Q9Z1S5|SEPT3_MOUSE	350	0.18	0.05	0	o
sp|Q9Z2Q6|SEPT5_MOUSE	369	0.21	0.13	0	o
sp|O55131|SEPT7_MOUSE	436	0.1	0.05	0	o
sp|Q80UG5|SEPT9_MOUSE	583	0.2	0	0	o
sp|P28663|SNAB_MOUSE	298	0.01	0	0	o
sp|Q62261|SPTB2_MOUSE	2363	0.01	0	0	o
sp|Q9Z2I9|SUCB1_MOUSE	463	0.31	0	0	o
sp|Q64332|SYN2_MOUSE	586	0	0	0	o
sp|Q91ZZ3|SYUB_MOUSE	133	0.26	0	0	o
sp|P05213|TBA1B_MOUSE	451	1.29	0	0	o
sp|Q9CWF2|TBB2B_MOUSE	445	0.01	0	0	o
sp|Q9D6F9|TBB4A_MOUSE	444	0.01	0	0	o
sp|P99024|TBB5_MOUSE	444	0.01	0	0	o
sp|P80314|TCPB_MOUSE	535	0.02	0.02	0	o
sp|P80316|TCPE_MOUSE	541	0	0	0	o
sp|P80313|TCPH_MOUSE	544	0.02	0	0	o
sp|Q80VP0|TCPR1_MOUSE	1166	0.1	0.1	0	o
sp|Q921H8|THIKA_MOUSE	424	16.18	0	0	o
sp|Q8BWT1|THIM_MOUSE	397	0.73	0.01	0	o
sp|Q7TQD2|TPPP_MOUSE	218	0	0	0	o
sp|P50516|VATA_MOUSE	617	0.18	0.17	0	o
sp|Q9Z1G3|VATC1_MOUSE	382	0.03	0	0	o
sp|P50518|VATE1_MOUSE	226	0.02	0	0	o
sp|Q9WTT4|VATG2_MOUSE	118	0	0	0	o
sp|Q60930|VDAC2_MOUSE	295	0.03	0	0	o
sp|Q8CBE3|WDR37_MOUSE	496	0	0	0	o
