# Supplementary material for: Comparative Proteomic Analysis of the Mitochondria-associated ER Membrane (MAM) in a Long-term Type 2 Diabetic Rodent Model
Source: Sci Rep. 2017 May 18;7:2062. doi: 10.1038/s41598-017-02213-1 (PMC5437025; doi:10.1038/s41598-017-02213-1)
Supplement: Supplementary file 3 — Dataset 2 [file 41598_2017_2213_MOESM3_ESM.xls]

## Sheet: Table S2
Entry	Protein Accession #	Status	Protein names	Gene names	Organism	Length
P31786	ACBP_MOUSE	reviewed	Acyl-CoA-binding protein (ACBP) (Diazepam-binding inhibitor) (DBI) (Endozepine) (EP)	Dbi	Mus musculus (Mouse)	87
Q91V92	ACLY_MOUSE	reviewed	ATP-citrate synthase (EC 2.3.3.8) (ATP-citrate (pro-S-)-lyase) (Citrate cleavage enzyme)	Acly	Mus musculus (Mouse)	1091
P07724	ALBU_MOUSE	reviewed	Serum albumin	Alb Alb-1 Alb1	Mus musculus (Mouse)	608
P55302	AMRP_MOUSE	reviewed	Alpha-2-macroglobulin receptor-associated protein (Alpha-2-MRAP) (Heparin-binding protein 44) (HBP-44) (Low density lipoprotein receptor-related protein-associated protein 1) (RAP)	Lrpap1	Mus musculus (Mouse)	360
Q61548	AP180_MOUSE	reviewed	Clathrin coat assembly protein AP180 (91 kDa synaptosomal-associated protein) (Clathrin coat-associated protein AP180) (Phosphoprotein F1-20)	Snap91	Mus musculus (Mouse)	901
Q8BSY0	ASPH_MOUSE	reviewed	Aspartyl/asparaginyl beta-hydroxylase (EC 1.14.11.16) (Aspartate beta-hydroxylase) (ASP beta-hydroxylase) (Peptide-aspartate beta-dioxygenase)	Asph	Mus musculus (Mouse)	741
P16460	ASSY_MOUSE	reviewed	Argininosuccinate synthase (EC 6.3.4.5) (Citrulline--aspartate ligase)	Ass1 Ass	Mus musculus (Mouse)	412
Q62036	CP131_MOUSE	reviewed	Centrosomal protein of 131 kDa (5-azacytidine-induced protein 1) (Pre-acrosome localization protein 1)	Cep131 Az1 Azi Azi1	Mus musculus (Mouse)	1060
Q9WTR5	CAD13_MOUSE	reviewed	Cadherin-13 (Heart cadherin) (H-cadherin) (Truncated cadherin) (T-cad) (T-cadherin)	Cdh13	Mus musculus (Mouse)	714
P62204	CALM_MOUSE	reviewed	Calmodulin (CaM)	Calm1 Calm Cam Cam1; Calm2 Cam2 Camb; Calm3 Cam3 Camc	Mus musculus (Mouse)	149
Q3UHL1	CAMKV_MOUSE	reviewed	CaM kinase-like vesicle-associated protein	Camkv	Mus musculus (Mouse)	512
Q9D8B3	CHM4B_MOUSE	reviewed	Charged multivesicular body protein 4b (Chromatin-modifying protein 4b) (CHMP4b)	Chmp4b	Mus musculus (Mouse)	224
P61022	CHP1_MOUSE	reviewed	Calcineurin B homologous protein 1 (Calcineurin B-like protein) (Calcium-binding protein CHP) (Calcium-binding protein p22) (EF-hand calcium-binding domain-containing protein p22) (Sid 470) (p24)	Chp1 Chp Sid470	Mus musculus (Mouse)	195
Q60771	CLD11_MOUSE	reviewed	Claudin-11 (Oligodendrocyte transmembrane protein) (Oligodendrocyte-specific protein)	Cldn11 Osp Otm	Mus musculus (Mouse)	207
P47746	CNR1_MOUSE	reviewed	Cannabinoid receptor 1 (CB-R) (CB1) (Brain-type cannabinoid receptor)	Cnr1	Mus musculus (Mouse)	473
Q5M8N0	CNRP1_MOUSE	reviewed	CB1 cannabinoid receptor-interacting protein 1 (CRIP-1)	Cnrip1	Mus musculus (Mouse)	164
Q8CIE6	COPA_MOUSE	reviewed	Coatomer subunit alpha (Alpha-coat protein) (Alpha-COP) [Cleaved into: Xenin (Xenopsin-related peptide); Proxenin]	Copa	Mus musculus (Mouse)	1224
O55029	COPB2_MOUSE	reviewed	Coatomer subunit beta' (Beta'-coat protein) (Beta'-COP) (p102)	Copb2	Mus musculus (Mouse)	905
Q5XJY5	COPD_MOUSE	reviewed	Coatomer subunit delta (Archain) (Delta-coat protein) (Delta-COP)	Arcn1 Copd	Mus musculus (Mouse)	511
P23927	CRYAB_MOUSE	reviewed	Alpha-crystallin B chain (Alpha(B)-crystallin) (P23)	Cryab Crya2	Mus musculus (Mouse)	175
P98078	DAB2_MOUSE	reviewed	Disabled homolog 2 (DOC-2) (Mitogen-responsive phosphoprotein)	Dab2 Doc2	Mus musculus (Mouse)	766
Q8BFQ6	DIRC2_MOUSE	reviewed	Disrupted in renal carcinoma protein 2 homolog	Dirc2	Mus musculus (Mouse)	478
Q8R1A4	DOCK7_MOUSE	reviewed	Dedicator of cytokinesis protein 7	Dock7 Gm430 Kiaa1771	Mus musculus (Mouse)	2130
Q9WV92	E41L3_MOUSE	reviewed	Band 4.1-like protein 3 (4.1B) (Differentially expressed in adenocarcinoma of the lung protein 1) (DAL-1) (DAL1P) (mDAL-1) [Cleaved into: Band 4.1-like protein 3, N-terminally processed]	Epb41l3 Dal1 Epb4.1l3 Kiaa0987	Mus musculus (Mouse)	929
P57759	ERP29_MOUSE	reviewed	Endoplasmic reticulum resident protein 29 (ERp29)	Erp29	Mus musculus (Mouse)	262
P50285	FMO1_MOUSE	reviewed	Dimethylaniline monooxygenase [N-oxide-forming] 1 (EC 1.14.13.8) (Dimethylaniline oxidase 1) (Hepatic flavin-containing monooxygenase 1) (FMO 1)	Fmo1 Fmo-1	Mus musculus (Mouse)	532
Q80T41	GABR2_MOUSE	reviewed	Gamma-aminobutyric acid type B receptor subunit 2 (GABA-B receptor 2) (GABA-B-R2) (GABA-BR2) (GABABR2) (Gb2) (G-protein coupled receptor 51)	Gabbr2 Gm425 Gpr51	Mus musculus (Mouse)	940
P68040	GBLP_MOUSE	reviewed	Guanine nucleotide-binding protein subunit beta-2-like 1 (12-3) (Receptor for activated C kinase) (Receptor of activated protein kinase C 1) (RACK1) (p205) [Cleaved into: Guanine nucleotide-binding protein subunit beta-2-like 1, N-terminally processed]	Gnb2l1 Gnb2-rs1	Mus musculus (Mouse)	317
Q9CRY7	GDPD1_MOUSE	reviewed	Glycerophosphodiester phosphodiesterase domain-containing protein 1 (EC 3.1.-.-) (Glycerophosphodiester phosphodiesterase 4)	Gdpd1 Gde4	Mus musculus (Mouse)	314
Q9CPV4	GLOD4_MOUSE	reviewed	Glyoxalase domain-containing protein 4	Glod4	Mus musculus (Mouse)	298
O08795	GLU2B_MOUSE	reviewed	Glucosidase 2 subunit beta (80K-H protein) (Glucosidase II subunit beta) (Protein kinase C substrate 60.1 kDa protein heavy chain) (PKCSH)	Prkcsh	Mus musculus (Mouse)	521
P13707	GPDA_MOUSE	reviewed	Glycerol-3-phosphate dehydrogenase [NAD(+)], cytoplasmic (GPD-C) (GPDH-C) (EC 1.1.1.8)	Gpd1 Gdc-1 Gdc1 Kiaa4010	Mus musculus (Mouse)	349
P23819	GRIA2_MOUSE	reviewed	Glutamate receptor 2 (GluR-2) (AMPA-selective glutamate receptor 2) (GluR-B) (GluR-K2) (Glutamate receptor ionotropic, AMPA 2) (GluA2)	Gria2 Glur2	Mus musculus (Mouse)	883
P10922	H10_MOUSE	reviewed	Histone H1.0 (Histone H1') (Histone H1(0)) (MyD196) [Cleaved into: Histone H1.0, N-terminally processed]	H1f0 H1fv	Mus musculus (Mouse)	194
Q8CGP5	H2A1F_MOUSE	reviewed	Histone H2A type 1-F	Hist1h2af	Mus musculus (Mouse)	130
Q64475	H2B1B_MOUSE	reviewed	Histone H2B type 1-B (h2B-143)	Hist1h2bb	Mus musculus (Mouse)	126
P68433	H31_MOUSE	reviewed	Histone H3.1	Hist1h3a H3a; Hist1h3g H3.1-221 H3g; Hist1h3h H3.1-291 H3h; Hist1h3i H3.1-I H3i	Mus musculus (Mouse)	136
P84228	H32_MOUSE	reviewed	Histone H3.2	Hist1h3b H3-53 H3.2 H3b; Hist1h3c H3-143; Hist1h3d H3-B; Hist1h3e H3-F; Hist1h3f H3.2-221 H3f; Hist2h3b H3.2-616; Hist2h3c1 H3.2-615 Hist2h3ca1; Hist2h3c2 H3.2-614 Hist2h3ca2	Mus musculus (Mouse)	136
P84244	H33_MOUSE	reviewed	Histone H3.3	H3f3a H3.3a; H3f3b H3.3b	Mus musculus (Mouse)	136
P02301	H3C_MOUSE	reviewed	Histone H3.3C (Embryonic)	H3f3c Gm14384	Mus musculus (Mouse)	136
P62806	H4_MOUSE	reviewed	Histone H4	Hist1h4a; Hist1h4b H4-53; Hist1h4c H4-12; Hist1h4d; Hist1h4f; Hist1h4h; Hist1h4i; Hist1h4j; Hist1h4k; Hist1h4m; Hist2h4a Hist2h4; Hist4h4	Mus musculus (Mouse)	103
P70349	HINT1_MOUSE	reviewed	Histidine triad nucleotide-binding protein 1 (EC 3.-.-.-) (Adenosine 5'-monophosphoramidase) (Protein kinase C inhibitor 1) (Protein kinase C-interacting protein 1) (PKCI-1)	Hint1 Hint Pkci Pkci1 Prkcnh1	Mus musculus (Mouse)	126
P05555	ITAM_MOUSE	reviewed	Integrin alpha-M (CD11 antigen-like family member B) (CR-3 alpha chain) (Cell surface glycoprotein MAC-1 subunit alpha) (Leukocyte adhesion receptor MO1) (CD antigen CD11b)	Itgam	Mus musculus (Mouse)	1153
P11835	ITB2_MOUSE	reviewed	Integrin beta-2 (Cell surface adhesion glycoproteins LFA-1/CR3/p150,95 subunit beta) (Complement receptor C3 subunit beta) (CD antigen CD18)	Itgb2	Mus musculus (Mouse)	771
P02535	K1C10_MOUSE	reviewed	Keratin, type I cytoskeletal 10 (56 kDa cytokeratin) (Cytokeratin-10) (CK-10) (Keratin, type I cytoskeletal 59 kDa) (Keratin-10) (K10)	Krt10 Krt1-10	Mus musculus (Mouse)	570
P63318	KPCG_MOUSE	reviewed	Protein kinase C gamma type (PKC-gamma) (EC 2.7.11.13)	Prkcg Pkcc Pkcg Prkcc	Mus musculus (Mouse)	697
Q9Z127	LAT1_MOUSE	reviewed	Large neutral amino acids transporter small subunit 1 (4F2 light chain) (4F2 LC) (4F2LC) (L-type amino acid transporter 1) (Solute carrier family 7 member 5)	Slc7a5 Lat1	Mus musculus (Mouse)	512
Q9D2P8	MOBP_MOUSE	reviewed	Myelin-associated oligodendrocyte basic protein	Mobp	Mus musculus (Mouse)	170
Q61885	MOG_MOUSE	reviewed	Myelin-oligodendrocyte glycoprotein	Mog	Mus musculus (Mouse)	246
P28667	MRP_MOUSE	reviewed	MARCKS-related protein (Brain protein F52) (MARCKS-like protein 1) (Macrophage myristoylated alanine-rich C kinase substrate) (Mac-MARCKS) (MacMARCKS)	Marcksl1 Mlp Mrp	Mus musculus (Mouse)	200
Q9CR95	NECP1_MOUSE	reviewed	Adaptin ear-binding coat-associated protein 1 (NECAP endocytosis-associated protein 1) (NECAP-1)	Necap1	Mus musculus (Mouse)	275
P70441	NHRF1_MOUSE	reviewed	Na(+)/H(+) exchange regulatory cofactor NHE-RF1 (NHERF-1) (Ezrin-radixin-moesin-binding phosphoprotein 50) (EBP50) (Regulatory cofactor of Na(+)/H(+) exchanger) (Sodium-hydrogen exchanger regulatory factor 1) (Solute carrier family 9 isoform A3 regulatory factor 1)	Slc9a3r1 Nherf Nherf1	Mus musculus (Mouse)	355
O88998	NOE1_MOUSE	reviewed	Noelin (Neuronal olfactomedin-related ER localized protein) (Olfactomedin-1) (Pancortin)	Olfm1 Noe1 Noel Noel1	Mus musculus (Mouse)	485
Q9CPV9	P2Y12_MOUSE	reviewed	P2Y purinoceptor 12 (P2Y12)	P2ry12	Mus musculus (Mouse)	347
Q61644	PACN1_MOUSE	reviewed	Protein kinase C and casein kinase substrate in neurons protein 1 (Syndapin-1)	Pacsin1 Pacsin	Mus musculus (Mouse)	441
P60335	PCBP1_MOUSE	reviewed	Poly(rC)-binding protein 1 (Alpha-CP1) (Heterogeneous nuclear ribonucleoprotein E1) (hnRNP E1)	Pcbp1	Mus musculus (Mouse)	356
Q9QXV0	PCSK1_MOUSE	reviewed	ProSAAS (IA-4) (Proprotein convertase subtilisin/kexin type 1 inhibitor) (Proprotein convertase 1 inhibitor) (pro-SAAS) [Cleaved into: KEP; Big SAAS (b-SAAS); Little SAAS (l-SAAS); Big PEN-LEN (b-PEN-LEN) (SAAS CT(1-49)); PEN; PEN-20; PEN-19; Little LEN (l-LEN); Big LEN (b-LEN) (SAAS CT(25-40))]	Pcsk1n	Mus musculus (Mouse)	258
P09103	PDIA1_MOUSE	reviewed	Protein disulfide-isomerase (PDI) (EC 5.3.4.1) (Cellular thyroid hormone-binding protein) (Endoplasmic reticulum resident protein 59) (ER protein 59) (ERp59) (Prolyl 4-hydroxylase subunit beta) (p55)	P4hb Pdia1	Mus musculus (Mouse)	509
Q9R0A0	PEX14_MOUSE	reviewed	Peroxisomal membrane protein PEX14 (PTS1 receptor-docking protein) (Peroxin-14) (Peroxisomal membrane anchor protein PEX14)	Pex14	Mus musculus (Mouse)	376
Q61361	PGCB_MOUSE	reviewed	Brevican core protein	Bcan	Mus musculus (Mouse)	883
Q7M6Y3	PICAL_MOUSE	reviewed	Phosphatidylinositol-binding clathrin assembly protein (Clathrin assembly lymphoid myeloid leukemia) (CALM)	Picalm Calm Fit1	Mus musculus (Mouse)	660
P63330	PP2AA_MOUSE	reviewed	Serine/threonine-protein phosphatase 2A catalytic subunit alpha isoform (PP2A-alpha) (EC 3.1.3.16)	Ppp2ca	Mus musculus (Mouse)	309
Q60829	PPR1B_MOUSE	reviewed	Protein phosphatase 1 regulatory subunit 1B (DARPP-32) (Dopamine- and cAMP-regulated neuronal phosphoprotein)	Ppp1r1b	Mus musculus (Mouse)	194
O88531	PPT1_MOUSE	reviewed	Palmitoyl-protein thioesterase 1 (PPT-1) (EC 3.1.2.22) (Palmitoyl-protein hydrolase 1)	Ppt1 Ppt	Mus musculus (Mouse)	306
P35283	RAB12_MOUSE	reviewed	Ras-related protein Rab-12 (Rab-13)	Rab12	Mus musculus (Mouse)	243
Q8BJI1	S6A17_MOUSE	reviewed	Sodium-dependent neutral amino acid transporter SLC6A17 (Sodium-dependent neurotransmitter transporter NTT4) (Solute carrier family 6 member 17)	Slc6a17 Ntt4	Mus musculus (Mouse)	727
Q8BXR1	S7A14_MOUSE	reviewed	Probable cationic amino acid transporter (Solute carrier family 7 member 14)	Slc7a14 Kiaa1613	Mus musculus (Mouse)	771
Q4V9Z5	SE6L2_MOUSE	reviewed	Seizure 6-like protein 2 (Brain-specific receptor-like protein A) (BSRP-A)	Sez6l2	Mus musculus (Mouse)	910
Q9WTX5	SKP1_MOUSE	reviewed	S-phase kinase-associated protein 1 (Cyclin-A/CDK2-associated protein p19) (S-phase kinase-associated protein 1A) (p19A) (p19skp1)	Skp1 Skp1a	Mus musculus (Mouse)	163
Q6ZWQ0	SYNE2_MOUSE	reviewed	Nesprin-2 (Nuclear envelope spectrin repeat protein 2) (Nucleus and actin connecting element protein) (Protein NUANCE) (Synaptic nuclear envelope protein 2) (Syne-2)	Syne2	Mus musculus (Mouse)	6874
Q3UUG6	TBC24_MOUSE	reviewed	TBC1 domain family member 24	Tbc1d24 Kiaa1171	Mus musculus (Mouse)	561
Q01853	TERA_MOUSE	reviewed	Transitional endoplasmic reticulum ATPase (TER ATPase) (EC 3.6.4.6) (15S Mg(2+)-ATPase p97 subunit) (Valosin-containing protein) (VCP)	Vcp	Mus musculus (Mouse)	806
Q62442	VAMP1_MOUSE	reviewed	Vesicle-associated membrane protein 1 (VAMP-1) (Synaptobrevin-1)	Vamp1 Syb1	Mus musculus (Mouse)	118
Q3UHJ0	AAK1_MOUSE	reviewed	AP2-associated protein kinase 1 (EC 2.7.11.1) (Adaptor-associated kinase 1)	Aak1 Kiaa1048	Mus musculus (Mouse)	959
O35643	AP1B1_MOUSE	reviewed	AP-1 complex subunit beta-1 (Adaptor protein complex AP-1 subunit beta-1) (Adaptor-related protein complex 1 subunit beta-1) (Beta-1-adaptin) (Beta-adaptin 1) (Clathrin assembly protein complex 1 beta large chain) (Golgi adaptor HA1/AP1 adaptin beta subunit)	Ap1b1 Adtb1	Mus musculus (Mouse)	943
P17426	AP2A1_MOUSE	reviewed	AP-2 complex subunit alpha-1 (100 kDa coated vesicle protein A) (Adaptor protein complex AP-2 subunit alpha-1) (Adaptor-related protein complex 2 subunit alpha-1) (Alpha-adaptin A) (Alpha1-adaptin) (Clathrin assembly protein complex 2 alpha-A large chain) (Plasma membrane adaptor HA2/AP2 adaptin alpha A subunit)	Ap2a1 Adtaa Clapa1	Mus musculus (Mouse)	977
Q9DBG3	AP2B1_MOUSE	reviewed	AP-2 complex subunit beta (AP105B) (Adaptor protein complex AP-2 subunit beta) (Adaptor-related protein complex 2 subunit beta) (Beta-2-adaptin) (Beta-adaptin) (Clathrin assembly protein complex 2 beta large chain) (Plasma membrane adaptor HA2/AP2 adaptin beta subunit)	Ap2b1 Clapb1	Mus musculus (Mouse)	937
P03930	ATP8_MOUSE	reviewed	ATP synthase protein 8 (A6L) (F-ATPase subunit 8)	Mtatp8 Atp8 mt-Atp8	Mus musculus (Mouse)	67
Q9Z1R2	BAG6_MOUSE	reviewed	Large proline-rich protein BAG6 (BAG family molecular chaperone regulator 6) (BCL2-associated athanogene 6) (BAG-6) (BAG6) (HLA-B-associated transcript 3) (Protein Scythe)	Bag6 Bat3	Mus musculus (Mouse)	1154
Q0VBF8	STUM_MOUSE	reviewed	Protein stum homolog		Mus musculus (Mouse)	141
P14211	CALR_MOUSE	reviewed	Calreticulin (CRP55) (Calregulin) (Endoplasmic reticulum resident protein 60) (ERp60) (HACBP)	Calr	Mus musculus (Mouse)	416
Q8VHW2	CCG8_MOUSE	reviewed	Voltage-dependent calcium channel gamma-8 subunit (Neuronal voltage-gated calcium channel gamma-8 subunit) (Transmembrane AMPAR regulatory protein gamma-8) (TARP gamma-8)	Cacng8	Mus musculus (Mouse)	423
Q8BRT1	CLAP2_MOUSE	reviewed	CLIP-associating protein 2 (Cytoplasmic linker-associated protein 2)	Clasp2 Kiaa0627	Mus musculus (Mouse)	1286
Q9QYB1	CLIC4_MOUSE	reviewed	Chloride intracellular channel protein 4 (mc3s5/mtCLIC)	Clic4	Mus musculus (Mouse)	253
Q9Z0H8	CLIP2_MOUSE	reviewed	CAP-Gly domain-containing linker protein 2 (Cytoplasmic linker protein 115) (CLIP-115) (Cytoplasmic linker protein 2)	Clip2 Cyln2 Kiaa0291	Mus musculus (Mouse)	1047
A2AM05	CNTLN_MOUSE	reviewed	Centlein (Centrosomal protein)	Cntln	Mus musculus (Mouse)	1397
Q8BH44	COR2B_MOUSE	reviewed	Coronin-2B	Coro2b	Mus musculus (Mouse)	480
Q9JLM8	DCLK1_MOUSE	reviewed	Serine/threonine-protein kinase DCLK1 (EC 2.7.11.1) (Doublecortin-like and CAM kinase-like 1) (Doublecortin-like kinase 1)	Dclk1 Dcamkl1 Dclk	Mus musculus (Mouse)	756
Q62108	DLG4_MOUSE	reviewed	Disks large homolog 4 (Postsynaptic density protein 95) (PSD-95) (Synapse-associated protein 90) (SAP-90) (SAP90)	Dlg4 Dlgh4 Psd95	Mus musculus (Mouse)	724
Q61493	DPOLZ_MOUSE	reviewed	DNA polymerase zeta catalytic subunit (EC 2.7.7.7) (Protein reversionless 3-like) (REV3-like) (Seizure-related protein 4)	Rev3l Polz Sez4	Mus musculus (Mouse)	3122
P39053	DYN1_MOUSE	reviewed	Dynamin-1 (EC 3.6.5.5)	Dnm1 Dnm Kiaa4093	Mus musculus (Mouse)	867
P39054	DYN2_MOUSE	reviewed	Dynamin-2 (EC 3.6.5.5) (Dynamin UDNM)	Dnm2 Dyn2	Mus musculus (Mouse)	870
Q6NS60	FBX41_MOUSE	reviewed	F-box only protein 41	Fbxo41 D6Ertd538e Kiaa1940	Mus musculus (Mouse)	873
P60521	GBRL2_MOUSE	reviewed	Gamma-aminobutyric acid receptor-associated protein-like 2 (GABA(A) receptor-associated protein-like 2) (Golgi-associated ATPase enhancer of 16 kDa) (GATE-16)	Gabarapl2	Mus musculus (Mouse)	117
P03995	GFAP_MOUSE	reviewed	Glial fibrillary acidic protein (GFAP)	Gfap	Mus musculus (Mouse)	430
Q68FF6	GIT1_MOUSE	reviewed	ARF GTPase-activating protein GIT1 (ARF GAP GIT1) (G protein-coupled receptor kinase-interactor 1) (GRK-interacting protein 1)	Git1	Mus musculus (Mouse)	770
Q8CGK7	GNAL_MOUSE	reviewed	Guanine nucleotide-binding protein G(olf) subunit alpha (Adenylate cyclase-stimulating G alpha protein, olfactory type)	Gnal	Mus musculus (Mouse)	381
O70325	GPX41_MOUSE	reviewed	Phospholipid hydroperoxide glutathione peroxidase, mitochondrial (PHGPx) (EC 1.11.1.12) (Glutathione peroxidase 4) (GPx-4) (GSHPx-4)	Gpx4	Mus musculus (Mouse)	197
P23818	GRIA1_MOUSE	reviewed	Glutamate receptor 1 (GluR-1) (AMPA-selective glutamate receptor 1) (GluR-A) (GluR-K1) (Glutamate receptor ionotropic, AMPA 1) (GluA1)	Gria1 Glur1	Mus musculus (Mouse)	907
P32037	GTR3_MOUSE	reviewed	Solute carrier family 2, facilitated glucose transporter member 3 (Glucose transporter type 3, brain) (GLUT-3)	Slc2a3 Glut-3 Glut3	Mus musculus (Mouse)	493
O88447	KLC1_MOUSE	reviewed	Kinesin light chain 1 (KLC 1)	Klc1 Kns2	Mus musculus (Mouse)	541
Q8JZS0	LIN7A_MOUSE	reviewed	Protein lin-7 homolog A (Lin-7A) (mLin-7) (Mammalian lin-seven protein 1) (MALS-1) (Vertebrate lin-7 homolog 1) (Veli-1)	Lin7a Mals1 Veli1	Mus musculus (Mouse)	233
O88952	LIN7C_MOUSE	reviewed	Protein lin-7 homolog C (Lin-7C) (mLin7C) (Mammalian lin-seven protein 3) (MALS-3) (Vertebrate lin-7 homolog 3) (Veli-3)	Lin7c Mals3 Veli3	Mus musculus (Mouse)	197
P14733	LMNB1_MOUSE	reviewed	Lamin-B1	Lmnb1	Mus musculus (Mouse)	588
Q9WUC3	LY6H_MOUSE	reviewed	Lymphocyte antigen 6H (Ly-6H)	Ly6h	Mus musculus (Mouse)	139
P04370	MBP_MOUSE	reviewed	Myelin basic protein (MBP) (Myelin A1 protein)	Mbp Shi	Mus musculus (Mouse)	250
Q9JLB0	MPP6_MOUSE	reviewed	MAGUK p55 subfamily member 6 (Dlgh4 protein) (P55T protein) (Protein associated with Lin-7 2)	Mpp6 Dlgh4 Pals2	Mus musculus (Mouse)	553
P60202	MYPR_MOUSE	reviewed	Myelin proteolipid protein (PLP) (Lipophilin)	Plp1 Plp	Mus musculus (Mouse)	277
P37040	NCPR_MOUSE	reviewed	NADPH--cytochrome P450 reductase (CPR) (P450R) (EC 1.6.2.4)	Por	Mus musculus (Mouse)	678
Q62433	NDRG1_MOUSE	reviewed	Protein NDRG1 (N-myc downstream-regulated gene 1 protein) (Protein Ndr1)	Ndrg1 Ndr1 Ndrl Tdd5	Mus musculus (Mouse)	394
Q8BG30	NELFA_MOUSE	reviewed	Negative elongation factor A (NELF-A) (Wolf-Hirschhorn syndrome candidate 2 homolog) (mWHSC2)	Nelfa Whsc2 Whsc2h	Mus musculus (Mouse)	530
Q01097	NMDE2_MOUSE	reviewed	Glutamate receptor ionotropic, NMDA 2B (GluN2B) (Glutamate [NMDA] receptor subunit epsilon-2) (N-methyl D-aspartate receptor subtype 2B) (NMDAR2B) (NR2B)	Grin2b	Mus musculus (Mouse)	1482
Q9CS84	NRX1A_MOUSE	reviewed	Neurexin-1 (Neurexin I-alpha) (Neurexin-1-alpha)	Nrxn1 Kiaa0578	Mus musculus (Mouse)	1514
P46460	NSF_MOUSE	reviewed	Vesicle-fusing ATPase (EC 3.6.4.6) (N-ethylmaleimide-sensitive fusion protein) (NEM-sensitive fusion protein) (Suppressor of K(+) transport growth defect 2) (Protein SKD2) (Vesicular-fusion protein NSF)	Nsf Skd2	Mus musculus (Mouse)	744
Q61990	PCBP2_MOUSE	reviewed	Poly(rC)-binding protein 2 (Alpha-CP2) (CTBP) (CBP) (Putative heterogeneous nuclear ribonucleoprotein X) (hnRNP X)	Pcbp2 Cbp Hnrnpx Hnrpx	Mus musculus (Mouse)	362
P09411	PGK1_MOUSE	reviewed	Phosphoglycerate kinase 1 (EC 2.7.2.3)	Pgk1 Pgk-1	Mus musculus (Mouse)	417
P04925	PRIO_MOUSE	reviewed	Major prion protein (PrP) (PrP27-30) (PrP33-35C) (CD antigen CD230)	Prnp Prn-p Prp	Mus musculus (Mouse)	254
Q2PFD7	PSD3_MOUSE	reviewed	PH and SEC7 domain-containing protein 3 (Exchange factor for ADP-ribosylation factor guanine nucleotide factor 6) (Pleckstrin homology and SEC7 domain-containing protein 3)	Psd3 Efa6d Kiaa0942	Mus musculus (Mouse)	1037
Q80ZJ1	RAP2A_MOUSE	reviewed	Ras-related protein Rap-2a	Rap2a	Mus musculus (Mouse)	183
Q9QYF1	RDH11_MOUSE	reviewed	Retinol dehydrogenase 11 (EC 1.1.1.300) (Androgen-regulated short-chain dehydrogenase/reductase 1) (Cell line MC/9.IL4-derived protein 1) (M42C60) (Prostate short-chain dehydrogenase/reductase 1) (Retinal reductase 1) (RalR1) (Short-chain aldehyde dehydrogenase) (SCALD)	Rdh11 Arsdr1 Mdt1 Psdr1	Mus musculus (Mouse)	316
P14869	RLA0_MOUSE	reviewed	60S acidic ribosomal protein P0 (60S ribosomal protein L10E)	Rplp0 Arbp	Mus musculus (Mouse)	317
P62983	RS27A_MOUSE	reviewed	Ubiquitin-40S ribosomal protein S27a (Ubiquitin carboxyl extension protein 80) [Cleaved into: Ubiquitin; 40S ribosomal protein S27a]	Rps27a Uba80 Ubcep1	Mus musculus (Mouse)	156
O35609	SCAM3_MOUSE	reviewed	Secretory carrier-associated membrane protein 3 (Secretory carrier membrane protein 3)	Scamp3	Mus musculus (Mouse)	349
Q99K85	SERC_MOUSE	reviewed	Phosphoserine aminotransferase (PSAT) (EC 2.6.1.52) (Endometrial progesterone-induced protein) (EPIP) (Phosphohydroxythreonine aminotransferase)	Psat1 Psa Psat	Mus musculus (Mouse)	370
Q925N0	SFXN5_MOUSE	reviewed	Sideroflexin-5	Sfxn5	Mus musculus (Mouse)	342
Q61165	SL9A1_MOUSE	reviewed	Sodium/hydrogen exchanger 1 (Na(+)/H(+) exchanger 1) (NHE-1) (Solute carrier family 9 member 1)	Slc9a1 Nhe1	Mus musculus (Mouse)	820
Q69ZS6	SV2C_MOUSE	reviewed	Synaptic vesicle glycoprotein 2C (Synaptic vesicle protein 2C)	Sv2c Kiaa1054	Mus musculus (Mouse)	727
Q3UZP4	SVIP_MOUSE	reviewed	Small VCP/p97-interacting protein	Svip	Mus musculus (Mouse)	77
Q9R1Q8	TAGL3_MOUSE	reviewed	Transgelin-3 (Neuronal protein NP25)	Tagln3 Np25	Mus musculus (Mouse)	199
P68369	TBA1A_MOUSE	reviewed	Tubulin alpha-1A chain (Alpha-tubulin 1) (Alpha-tubulin isotype M-alpha-1) (Tubulin alpha-1 chain)	Tuba1a Tuba1	Mus musculus (Mouse)	451
P05213	TBA1B_MOUSE	reviewed	Tubulin alpha-1B chain (Alpha-tubulin 2) (Alpha-tubulin isotype M-alpha-2) (Tubulin alpha-2 chain)	Tuba1b Tuba2	Mus musculus (Mouse)	451
P68368	TBA4A_MOUSE	reviewed	Tubulin alpha-4A chain (Alpha-tubulin 4) (Alpha-tubulin isotype M-alpha-4) (Tubulin alpha-4 chain)	Tuba4a Tuba4	Mus musculus (Mouse)	448
Q9CWF2	TBB2B_MOUSE	reviewed	Tubulin beta-2B chain	Tubb2b	Mus musculus (Mouse)	445
Q9ERD7	TBB3_MOUSE	reviewed	Tubulin beta-3 chain	Tubb3	Mus musculus (Mouse)	450
Q9D6F9	TBB4A_MOUSE	reviewed	Tubulin beta-4A chain (Tubulin beta-4 chain)	Tubb4a Tubb4	Mus musculus (Mouse)	444
P68372	TBB4B_MOUSE	reviewed	Tubulin beta-4B chain (Tubulin beta-2C chain)	Tubb4b Tubb2c	Mus musculus (Mouse)	445
P99024	TBB5_MOUSE	reviewed	Tubulin beta-5 chain	Tubb5	Mus musculus (Mouse)	444
Q62351	TFR1_MOUSE	reviewed	Transferrin receptor protein 1 (TR) (TfR) (TfR1) (Trfr) (CD antigen CD71)	Tfrc Trfr	Mus musculus (Mouse)	763
Q921H8	THIKA_MOUSE	reviewed	3-ketoacyl-CoA thiolase A, peroxisomal (EC 2.3.1.16) (Acetyl-CoA acyltransferase A) (Beta-ketothiolase A) (Peroxisomal 3-oxoacyl-CoA thiolase A)	Acaa1a Acaa1	Mus musculus (Mouse)	424
O70274	TP4A2_MOUSE	reviewed	Protein tyrosine phosphatase type IVA 2 (EC 3.1.3.48) (Protein-tyrosine phosphatase 4a2) (Protein-tyrosine phosphatase of regenerating liver 2) (PRL-2)	Ptp4a2 Prl2	Mus musculus (Mouse)	167
Q02053	UBA1_MOUSE	reviewed	Ubiquitin-like modifier-activating enzyme 1 (Ubiquitin-activating enzyme E1) (Ubiquitin-activating enzyme E1 X) (Ubiquitin-like modifier-activating enzyme 1 X)	Uba1 Sbx Ube1 Ube1ax Ube1x	Mus musculus (Mouse)	1058
P52760	UK114_MOUSE	reviewed	Ribonuclease UK114 (EC 3.1.-.-) (Heat-responsive protein 12)	Hrsp12 Hrp12	Mus musculus (Mouse)	135
O70480	VAMP4_MOUSE	reviewed	Vesicle-associated membrane protein 4 (VAMP-4)	Vamp4	Mus musculus (Mouse)	141
Q62465	VAT1_MOUSE	reviewed	Synaptic vesicle membrane protein VAT-1 homolog (EC 1.-.-.-)	Vat1 Vat-1	Mus musculus (Mouse)	406
O35633	VIAAT_MOUSE	reviewed	Vesicular inhibitory amino acid transporter (GABA and glycine transporter) (Solute carrier family 32 member 1) (Vesicular GABA transporter) (mVGAT) (mVIAAT)	Slc32a1 Vgat Viaat	Mus musculus (Mouse)	525
Q920I9	WDR7_MOUSE	reviewed	WD repeat-containing protein 7 (TGF-beta resistance-associated protein TRAG)	Wdr7 Kiaa0541 Trag	Mus musculus (Mouse)	1489
Q9CQV8	1433B_MOUSE	reviewed	14-3-3 protein beta/alpha (Protein kinase C inhibitor protein 1) (KCIP-1) [Cleaved into: 14-3-3 protein beta/alpha, N-terminally processed]	Ywhab	Mus musculus (Mouse)	246
P62259	1433E_MOUSE	reviewed	14-3-3 protein epsilon (14-3-3E)	Ywhae	Mus musculus (Mouse)	255
P68510	1433F_MOUSE	reviewed	14-3-3 protein eta	Ywhah	Mus musculus (Mouse)	246
P61982	1433G_MOUSE	reviewed	14-3-3 protein gamma [Cleaved into: 14-3-3 protein gamma, N-terminally processed]	Ywhag	Mus musculus (Mouse)	247
P68254	1433T_MOUSE	reviewed	14-3-3 protein theta (14-3-3 protein tau)	Ywhaq	Mus musculus (Mouse)	245
P63101	1433Z_MOUSE	reviewed	14-3-3 protein zeta/delta (Protein kinase C inhibitor protein 1) (KCIP-1) (SEZ-2)	Ywhaz	Mus musculus (Mouse)	245
Q76MZ3	2AAA_MOUSE	reviewed	Serine/threonine-protein phosphatase 2A 65 kDa regulatory subunit A alpha isoform (PP2A subunit A isoform PR65-alpha) (PP2A subunit A isoform R1-alpha)	Ppp2r1a	Mus musculus (Mouse)	589
Q99L13	3HIDH_MOUSE	reviewed	3-hydroxyisobutyrate dehydrogenase, mitochondrial (HIBADH) (EC 1.1.1.31)	Hibadh	Mus musculus (Mouse)	335
P10852	4F2_MOUSE	reviewed	4F2 cell-surface antigen heavy chain (4F2hc) (Solute carrier family 3 member 2) (CD antigen CD98)	Slc3a2 Mdu1	Mus musculus (Mouse)	526
P12023	A4_MOUSE	reviewed	Amyloid beta A4 protein (ABPP) (APP) (Alzheimer disease amyloid A4 protein homolog) (Amyloidogenic glycoprotein) (AG) [Cleaved into: N-APP; Soluble APP-alpha (S-APP-alpha); Soluble APP-beta (S-APP-beta); C99 (APP-C99); Beta-amyloid protein 42 (Beta-APP42); Beta-amyloid protein 40 (Beta-APP40); C83; P3(42); P3(40); C80; Gamma-secretase C-terminal fragment 59 (APP-C59) (Amyloid intracellular domain…	App	Mus musculus (Mouse)	770
P05201	AATC_MOUSE	reviewed	Aspartate aminotransferase, cytoplasmic (cAspAT) (EC 2.6.1.1) (EC 2.6.1.3) (Cysteine aminotransferase, cytoplasmic) (Cysteine transaminase, cytoplasmic) (cCAT) (Glutamate oxaloacetate transaminase 1) (Transaminase A)	Got1	Mus musculus (Mouse)	413
P05202	AATM_MOUSE	reviewed	Aspartate aminotransferase, mitochondrial (mAspAT) (EC 2.6.1.1) (EC 2.6.1.7) (Fatty acid-binding protein) (FABP-1) (Glutamate oxaloacetate transaminase 2) (Kynurenine aminotransferase 4) (Kynurenine aminotransferase IV) (Kynurenine--oxoglutarate transaminase 4) (Kynurenine--oxoglutarate transaminase IV) (Plasma membrane-associated fatty acid-binding protein) (FABPpm) (Transaminase A)	Got2 Got-2	Mus musculus (Mouse)	430
P41234	ABCA2_MOUSE	reviewed	ATP-binding cassette sub-family A member 2 (ATP-binding cassette transporter 2) (ATP-binding cassette 2)	Abca2 Abc2	Mus musculus (Mouse)	2434
P55096	ABCD3_MOUSE	reviewed	ATP-binding cassette sub-family D member 3 (68 kDa peroxisomal membrane protein) (PMP68) (70 kDa peroxisomal membrane protein) (PMP70)	Abcd3 Pmp70 Pxmp1	Mus musculus (Mouse)	659
Q7TMS5	ABCG2_MOUSE	reviewed	ATP-binding cassette sub-family G member 2 (Breast cancer resistance protein 1 homolog) (Urate exporter) (CD antigen CD338)	Abcg2 Abcp Bcrp1	Mus musculus (Mouse)	657
Q99LR1	ABD12_MOUSE	reviewed	Monoacylglycerol lipase ABHD12 (EC 3.1.1.23) (2-arachidonoylglycerol hydrolase) (Abhydrolase domain-containing protein 12)	Abhd12	Mus musculus (Mouse)	398
Q8R2Y0	ABHD6_MOUSE	reviewed	Monoacylglycerol lipase ABHD6 (EC 3.1.1.23) (2-arachidonoylglycerol hydrolase) (Abhydrolase domain-containing protein 6)	Abhd6	Mus musculus (Mouse)	336
Q8CBW3	ABI1_MOUSE	reviewed	Abl interactor 1 (Abelson interactor 1) (Abi-1) (Ablphilin-1) (Eps8 SH3 domain-binding protein) (Eps8-binding protein) (Spectrin SH3 domain-binding protein 1) (e3B1)	Abi1 Ssh3bp1	Mus musculus (Mouse)	481
P62484	ABI2_MOUSE	reviewed	Abl interactor 2 (Abelson interactor 2) (Abi-2)	Abi2	Mus musculus (Mouse)	446
Q8BL65	ABLM2_MOUSE	reviewed	Actin-binding LIM protein 2 (abLIM-2) (Actin-binding LIM protein family member 2)	Ablim2	Mus musculus (Mouse)	612
Q8JZN5	ACAD9_MOUSE	reviewed	Acyl-CoA dehydrogenase family member 9, mitochondrial (ACAD-9) (EC 1.3.99.-)	Acad9	Mus musculus (Mouse)	625
P50544	ACADV_MOUSE	reviewed	Very long-chain specific acyl-CoA dehydrogenase, mitochondrial (EC 1.3.8.9) (MVLCAD) (VLCAD)	Acadvl Vlcad	Mus musculus (Mouse)	656
Q99PU5	ACBG1_MOUSE	reviewed	Long-chain-fatty-acid--CoA ligase ACSBG1 (EC 6.2.1.3) (Acyl-CoA synthetase bubblegum family member 1) (mBG1) (Gonadotropin-regulated long chain acyl CoA synthetase) (GR-LACS) (Lipidosin)	Acsbg1 Kiaa0631 Lpd	Mus musculus (Mouse)	721
P21836	ACES_MOUSE	reviewed	Acetylcholinesterase (AChE) (EC 3.1.1.7)	Ache	Mus musculus (Mouse)	614
Q9CQR4	ACO13_MOUSE	reviewed	Acyl-coenzyme A thioesterase 13 (Acyl-CoA thioesterase 13) (EC 3.1.2.-) (Thioesterase superfamily member 2) [Cleaved into: Acyl-coenzyme A thioesterase 13, N-terminally processed]	Acot13 Them2	Mus musculus (Mouse)	140
Q99KI0	ACON_MOUSE	reviewed	Aconitate hydratase, mitochondrial (Aconitase) (EC 4.2.1.3) (Citrate hydro-lyase)	Aco2	Mus musculus (Mouse)	780
Q9R0X4	ACOT9_MOUSE	reviewed	Acyl-coenzyme A thioesterase 9, mitochondrial (Acyl-CoA thioesterase 9) (EC 3.1.2.-) (Acyl coenzyme A thioester hydrolase 2) (MTE-2) (Acyl-CoA thioester hydrolase 9) (Mitochondrial 48 kDa acyl-CoA thioester hydrolase 1) (Mt-ACT48.1) (Protein U8) (p48)	Acot9 Acate2	Mus musculus (Mouse)	439
Q9R0H0	ACOX1_MOUSE	reviewed	Peroxisomal acyl-coenzyme A oxidase 1 (AOX) (EC 1.3.3.6) (Palmitoyl-CoA oxidase)	Acox1 Acox Paox	Mus musculus (Mouse)	661
Q9CR21	ACPM_MOUSE	reviewed	Acyl carrier protein, mitochondrial (ACP) (CI-SDAP) (NADH-ubiquinone oxidoreductase 9.6 kDa subunit)	Ndufab1	Mus musculus (Mouse)	156
P41216	ACSL1_MOUSE	reviewed	Long-chain-fatty-acid--CoA ligase 1 (EC 6.2.1.3) (Long-chain acyl-CoA synthetase 1) (LACS 1)	Acsl1 Acsl2 Facl2	Mus musculus (Mouse)	699
Q9CZW4	ACSL3_MOUSE	reviewed	Long-chain-fatty-acid--CoA ligase 3 (EC 6.2.1.3) (Long-chain acyl-CoA synthetase 3) (LACS 3)	Acsl3 Acs3 Facl3	Mus musculus (Mouse)	720
Q91WC3	ACSL6_MOUSE	reviewed	Long-chain-fatty-acid--CoA ligase 6 (EC 6.2.1.3) (Long-chain acyl-CoA synthetase 6) (LACS 6)	Acsl6 Facl6	Mus musculus (Mouse)	697
P63260	ACTG_MOUSE	reviewed	Actin, cytoplasmic 2 (Gamma-actin) [Cleaved into: Actin, cytoplasmic 2, N-terminally processed]	Actg1 Actg	Mus musculus (Mouse)	375
P68134	ACTS_MOUSE	reviewed	Actin, alpha skeletal muscle (Alpha-actin-1)	Acta1 Acta	Mus musculus (Mouse)	377
Q8R5C5	ACTY_MOUSE	reviewed	Beta-centractin (Actin-related protein 1B) (ARP1B)	Actr1b	Mus musculus (Mouse)	376
P61164	ACTZ_MOUSE	reviewed	Alpha-centractin (Centractin) (ARP1) (Actin-RPV) (Centrosome-associated actin homolog)	Actr1a Ctrn1	Mus musculus (Mouse)	376
O35598	ADA10_MOUSE	reviewed	Disintegrin and metalloproteinase domain-containing protein 10 (ADAM 10) (EC 3.4.24.81) (Kuzbanian protein homolog) (Mammalian disintegrin-metalloprotease) (CD antigen CD156c)	Adam10 Kuz Madm	Mus musculus (Mouse)	749
Q9R1V4	ADA11_MOUSE	reviewed	Disintegrin and metalloproteinase domain-containing protein 11 (ADAM 11) (Metalloproteinase-like, disintegrin-like, and cysteine-rich protein) (MDC)	Adam11 Mdc	Mus musculus (Mouse)	773
Q9R1V6	ADA22_MOUSE	reviewed	Disintegrin and metalloproteinase domain-containing protein 22 (ADAM 22)	Adam22	Mus musculus (Mouse)	904
Q9R1V7	ADA23_MOUSE	reviewed	Disintegrin and metalloproteinase domain-containing protein 23 (ADAM 23) (Metalloproteinase-like, disintegrin-like, and cysteine-rich protein 3) (MDC-3)	Adam23 Mdc3	Mus musculus (Mouse)	829
P84309	ADCY5_MOUSE	reviewed	Adenylate cyclase type 5 (EC 4.6.1.1) (ATP pyrophosphate-lyase 5) (Adenylate cyclase type V) (Adenylyl cyclase 5)	Adcy5	Mus musculus (Mouse)	1262
P51830	ADCY9_MOUSE	reviewed	Adenylate cyclase type 9 (EC 4.6.1.1) (ATP pyrophosphate-lyase 9) (Adenylate cyclase type IX) (Adenylyl cyclase 9) (Adenylyl cyclase type 10) (ACTP10)	Adcy9	Mus musculus (Mouse)	1353
Q9QYC0	ADDA_MOUSE	reviewed	Alpha-adducin (Erythrocyte adducin subunit alpha)	Add1	Mus musculus (Mouse)	735
Q9QYB8	ADDB_MOUSE	reviewed	Beta-adducin (Add97) (Erythrocyte adducin subunit beta)	Add2	Mus musculus (Mouse)	725
Q9QYB5	ADDG_MOUSE	reviewed	Gamma-adducin (Adducin-like protein 70)	Add3 Addl	Mus musculus (Mouse)	706
P48962	ADT1_MOUSE	reviewed	ADP/ATP translocase 1 (ADP,ATP carrier protein 1) (ADP,ATP carrier protein, heart/skeletal muscle isoform T1) (Adenine nucleotide translocator 1) (ANT 1) (Solute carrier family 25 member 4) (mANC1)	Slc25a4 Anc1 Ant1	Mus musculus (Mouse)	298
P51881	ADT2_MOUSE	reviewed	ADP/ATP translocase 2 (ADP,ATP carrier protein 2) (Adenine nucleotide translocator 2) (ANT 2) (Solute carrier family 25 member 5) [Cleaved into: ADP/ATP translocase 2, N-terminally processed]	Slc25a5 Ant2	Mus musculus (Mouse)	298
Q8JZQ2	AFG32_MOUSE	reviewed	AFG3-like protein 2 (EC 3.4.24.-)	Afg3l2	Mus musculus (Mouse)	802
Q3UHD9	AGAP2_MOUSE	reviewed	Arf-GAP with GTPase, ANK repeat and PH domain-containing protein 2 (AGAP-2) (Centaurin-gamma-1) (Cnt-g1) (Phosphatidylinositol 3-kinase enhancer) (PIKE)	Agap2 Centg1 Kiaa0167	Mus musculus (Mouse)	1186
Q8VHH5	AGAP3_MOUSE	reviewed	Arf-GAP with GTPase, ANK repeat and PH domain-containing protein 3 (AGAP-3) (CRAM-associated GTPase) (CRAG) (Centaurin-gamma-3) (Cnt-g3) (MR1-interacting protein) (MRIP-1)	Agap3 Centg3	Mus musculus (Mouse)	910
Q9ESW4	AGK_MOUSE	reviewed	Acylglycerol kinase, mitochondrial (EC 2.7.1.107) (EC 2.7.1.94) (Multiple substrate lipid kinase) (MuLK) (Multi-substrate lipid kinase)	Agk Mulk	Mus musculus (Mouse)	421
Q8K3E5	AHI1_MOUSE	reviewed	Jouberin (Abelson helper integration site 1 protein) (AHI-1)	Ahi1	Mus musculus (Mouse)	1047
Q9Z0X1	AIFM1_MOUSE	reviewed	Apoptosis-inducing factor 1, mitochondrial (EC 1.1.1.-) (Programmed cell death protein 8)	Aifm1 Aif Pdcd8	Mus musculus (Mouse)	612
P46660	AINX_MOUSE	reviewed	Alpha-internexin (Alpha-Inx) (66 kDa neurofilament protein) (NF-66) (Neurofilament-66)	Ina	Mus musculus (Mouse)	501
D3YVF0	AKAP5_MOUSE	reviewed	A-kinase anchor protein 5 (AKAP-5) (A-kinase anchor protein 150 kDa) (AKAP 150) (P150) (cAMP-dependent protein kinase regulatory subunit II high affinity-binding protein)	Akap5 Akap150	Mus musculus (Mouse)	745
Q70FJ1	AKAP9_MOUSE	reviewed	A-kinase anchor protein 9 (AKAP-9) (Protein kinase A-anchoring protein 9) (PRKA9)	Akap9 Kiaa0803	Mus musculus (Mouse)	3797
Q8R0Y6	AL1L1_MOUSE	reviewed	Cytosolic 10-formyltetrahydrofolate dehydrogenase (10-FTHFDH) (FDH) (EC 1.5.1.6) (Aldehyde dehydrogenase family 1 member L1)	Aldh1l1 Fthfd	Mus musculus (Mouse)	902
P47740	AL3A2_MOUSE	reviewed	Fatty aldehyde dehydrogenase (EC 1.2.1.3) (Aldehyde dehydrogenase 3) (Aldehyde dehydrogenase family 3 member A2)	Aldh3a2 Ahd-3 Ahd3 Aldh3 Aldh4	Mus musculus (Mouse)	484
P47738	ALDH2_MOUSE	reviewed	Aldehyde dehydrogenase, mitochondrial (EC 1.2.1.3) (AHD-M1) (ALDH class 2) (ALDH-E2) (ALDHI)	Aldh2 Ahd-1 Ahd1	Mus musculus (Mouse)	519
P05064	ALDOA_MOUSE	reviewed	Fructose-bisphosphate aldolase A (EC 4.1.2.13) (Aldolase 1) (Muscle-type aldolase)	Aldoa Aldo1	Mus musculus (Mouse)	364
Q91Y97	ALDOB_MOUSE	reviewed	Fructose-bisphosphate aldolase B (EC 4.1.2.13) (Aldolase 2) (Liver-type aldolase)	Aldob Aldo2	Mus musculus (Mouse)	364
P05063	ALDOC_MOUSE	reviewed	Fructose-bisphosphate aldolase C (EC 4.1.2.13) (Aldolase 3) (Brain-type aldolase) (Scrapie-responsive protein 2) (Zebrin II)	Aldoc Aldo3 Scrg2	Mus musculus (Mouse)	363
Q9DBE8	ALG2_MOUSE	reviewed	Alpha-1,3/1,6-mannosyltransferase ALG2 (EC 2.4.1.132) (EC 2.4.1.257) (Asparagine-linked glycosylation protein 2 homolog) (GDP-Man:Man(1)GlcNAc(2)-PP-Dol alpha-1,3-mannosyltransferase) (GDP-Man:Man(1)GlcNAc(2)-PP-dolichol mannosyltransferase) (GDP-Man:Man(2)GlcNAc(2)-PP-Dol alpha-1,6-mannosyltransferase)	Alg2 MNCb-5081	Mus musculus (Mouse)	415
P16406	AMPE_MOUSE	reviewed	Glutamyl aminopeptidase (EAP) (EC 3.4.11.7) (Aminopeptidase A) (AP-A) (BP-1/6C3 antigen) (CD antigen CD249)	Enpep	Mus musculus (Mouse)	945
Q7TQF7	AMPH_MOUSE	reviewed	Amphiphysin	Amph Amph1	Mus musculus (Mouse)	686
P97449	AMPN_MOUSE	reviewed	Aminopeptidase N (AP-N) (mAPN) (EC 3.4.11.2) (Alanyl aminopeptidase) (Aminopeptidase M) (AP-M) (Membrane protein p161) (Microsomal aminopeptidase) (CD antigen CD13)	Anpep Lap-1 Lap1	Mus musculus (Mouse)	966
Q02357	ANK1_MOUSE	reviewed	Ankyrin-1 (ANK-1) (Erythrocyte ankyrin)	Ank1 Ank-1	Mus musculus (Mouse)	1862
Q8C8R3	ANK2_MOUSE	reviewed	Ankyrin-2 (ANK-2) (Brain ankyrin)	Ank2	Mus musculus (Mouse)	3898
G5E8K5	ANK3_MOUSE	reviewed	Ankyrin-3 (ANK-3) (Ankyrin-G)	Ank3	Mus musculus (Mouse)	1961
Q8BIZ1	ANS1B_MOUSE	reviewed	Ankyrin repeat and sterile alpha motif domain-containing protein 1B (Amyloid-beta protein intracellular domain-associated protein 1) (AIDA-1) (E2A-PBX1-associated protein) (EB-1)	Anks1b	Mus musculus (Mouse)	1259
P48036	ANXA5_MOUSE	reviewed	Annexin A5 (Anchorin CII) (Annexin V) (Annexin-5) (Calphobindin I) (CBP-I) (Endonexin II) (Lipocortin V) (Placental anticoagulant protein 4) (PP4) (Placental anticoagulant protein I) (PAP-I) (Thromboplastin inhibitor) (Vascular anticoagulant-alpha) (VAC-alpha)	Anxa5 Anx5	Mus musculus (Mouse)	319
P14824	ANXA6_MOUSE	reviewed	Annexin A6 (67 kDa calelectrin) (Annexin VI) (Annexin-6) (Calphobindin-II) (CPB-II) (Chromobindin-20) (Lipocortin VI) (Protein III) (p68) (p70)	Anxa6 Anx6	Mus musculus (Mouse)	673
Q64133	AOFA_MOUSE	reviewed	Amine oxidase [flavin-containing] A (EC 1.4.3.4) (Monoamine oxidase type A) (MAO-A)	Maoa	Mus musculus (Mouse)	526
Q8BW75	AOFB_MOUSE	reviewed	Amine oxidase [flavin-containing] B (EC 1.4.3.4) (Monoamine oxidase type B) (MAO-B)	Maob	Mus musculus (Mouse)	520
P17427	AP2A2_MOUSE	reviewed	AP-2 complex subunit alpha-2 (100 kDa coated vesicle protein C) (Adaptor protein complex AP-2 subunit alpha-2) (Adaptor-related protein complex 2 subunit alpha-2) (Alpha-adaptin C) (Alpha2-adaptin) (Clathrin assembly protein complex 2 alpha-C large chain) (Plasma membrane adaptor HA2/AP2 adaptin alpha C subunit)	Ap2a2 Adtab	Mus musculus (Mouse)	938
P84091	AP2M1_MOUSE	reviewed	AP-2 complex subunit mu (AP-2 mu chain) (Adaptor protein complex AP-2 subunit mu) (Adaptor-related protein complex 2 subunit mu) (Clathrin assembly protein complex 2 mu medium chain) (Clathrin coat assembly protein AP50) (Clathrin coat-associated protein AP50) (Mu2-adaptin) (Plasma membrane adaptor AP-2 50 kDa protein)	Ap2m1 Clapm1	Mus musculus (Mouse)	435
P62743	AP2S1_MOUSE	reviewed	AP-2 complex subunit sigma (Adaptor protein complex AP-2 subunit sigma) (Adaptor-related protein complex 2 subunit sigma) (Clathrin assembly protein 2 sigma small chain) (Clathrin coat assembly protein AP17) (Clathrin coat-associated protein AP17) (Plasma membrane adaptor AP-2 17 kDa protein) (Sigma-adaptin 3b) (Sigma2-adaptin)	Ap2s1 Ap17 Claps2	Mus musculus (Mouse)	142
Q9D7N9	APMAP_MOUSE	reviewed	Adipocyte plasma membrane-associated protein (Protein DD16)	Apmap	Mus musculus (Mouse)	415
P08226	APOE_MOUSE	reviewed	Apolipoprotein E (Apo-E)	Apoe	Mus musculus (Mouse)	311
Q9DCZ4	APOO_MOUSE	reviewed	Apolipoprotein O (Protein FAM121B)	Apoo Fam121b	Mus musculus (Mouse)	212
Q02013	AQP1_MOUSE	reviewed	Aquaporin-1 (AQP-1) (Aquaporin-CHIP) (Delayed early response protein 2) (DER2) (Water channel protein for red blood cells and kidney proximal tubule)	Aqp1	Mus musculus (Mouse)	269
P55088	AQP4_MOUSE	reviewed	Aquaporin-4 (AQP-4) (Mercurial-insensitive water channel) (MIWC) (WCH4)	Aqp4	Mus musculus (Mouse)	323
Q9R0Q6	ARC1A_MOUSE	reviewed	Actin-related protein 2/3 complex subunit 1A (SOP2-like protein) (Sid 329)	Arpc1a Sid329	Mus musculus (Mouse)	370
P84078	ARF1_MOUSE	reviewed	ADP-ribosylation factor 1	Arf1	Mus musculus (Mouse)	181
P61750	ARF4_MOUSE	reviewed	ADP-ribosylation factor 4	Arf4	Mus musculus (Mouse)	180
P84084	ARF5_MOUSE	reviewed	ADP-ribosylation factor 5	Arf5	Mus musculus (Mouse)	180
P62331	ARF6_MOUSE	reviewed	ADP-ribosylation factor 6	Arf6	Mus musculus (Mouse)	175
Q9CQW2	ARL8B_MOUSE	reviewed	ADP-ribosylation factor-like protein 8B (ADP-ribosylation factor-like protein 10C) (Novel small G protein indispensable for equal chromosome segregation 1)	Arl8b Arl10c Gie1	Mus musculus (Mouse)	186
P61161	ARP2_MOUSE	reviewed	Actin-related protein 2 (Actin-like protein 2)	Actr2 Arp2	Mus musculus (Mouse)	394
Q99JY9	ARP3_MOUSE	reviewed	Actin-related protein 3 (Actin-like protein 3)	Actr3 Arp3	Mus musculus (Mouse)	418
Q641P0	ARP3B_MOUSE	reviewed	Actin-related protein 3B (ARP3-beta) (Actin-like protein 3B)	Actr3b	Mus musculus (Mouse)	418
Q9D898	ARP5L_MOUSE	reviewed	Actin-related protein 2/3 complex subunit 5-like protein (Arp2/3 complex 16 kDa subunit 2) (ARC16-2)	Arpc5l	Mus musculus (Mouse)	153
Q9CVB6	ARPC2_MOUSE	reviewed	Actin-related protein 2/3 complex subunit 2 (Arp2/3 complex 34 kDa subunit) (p34-ARC)	Arpc2	Mus musculus (Mouse)	300
Q9JM76	ARPC3_MOUSE	reviewed	Actin-related protein 2/3 complex subunit 3 (Arp2/3 complex 21 kDa subunit) (p21-ARC)	Arpc3	Mus musculus (Mouse)	178
P59999	ARPC4_MOUSE	reviewed	Actin-related protein 2/3 complex subunit 4 (Arp2/3 complex 20 kDa subunit) (p20-ARC)	Arpc4 Arc20	Mus musculus (Mouse)	168
E9PZJ8	ASCC3_MOUSE	reviewed	Activating signal cointegrator 1 complex subunit 3 (EC 3.6.4.12)	Ascc3	Mus musculus (Mouse)	2198
Q8C0M9	ASGL1_MOUSE	reviewed	Isoaspartyl peptidase/L-asparaginase (EC 3.4.19.5) (EC 3.5.1.1) (Asparaginase-like protein 1) (Beta-aspartyl-peptidase) (Isoaspartyl dipeptidase) (L-asparagine amidohydrolase) [Cleaved into: Isoaspartyl peptidase/L-asparaginase alpha chain; Isoaspartyl peptidase/L-asparaginase beta chain]	Asrgl1	Mus musculus (Mouse)	326
Q61137	ASTN1_MOUSE	reviewed	Astrotactin-1 (Neuronal migration protein GC14)	Astn1 Astn Kiaa0289	Mus musculus (Mouse)	1302
Q9Z1W8	AT12A_MOUSE	reviewed	Potassium-transporting ATPase alpha chain 2 (EC 3.6.3.10) (Non-gastric H(+)/K(+) ATPase subunit alpha) (Proton pump)	Atp12a Atp1al1	Mus musculus (Mouse)	1035
Q8VDN2	AT1A1_MOUSE	reviewed	Sodium/potassium-transporting ATPase subunit alpha-1 (Na(+)/K(+) ATPase alpha-1 subunit) (EC 3.6.3.9) (Sodium pump subunit alpha-1)	Atp1a1	Mus musculus (Mouse)	1023
Q6PIE5	AT1A2_MOUSE	reviewed	Sodium/potassium-transporting ATPase subunit alpha-2 (Na(+)/K(+) ATPase alpha-2 subunit) (EC 3.6.3.9) (Na(+)/K(+) ATPase alpha(+) subunit) (Sodium pump subunit alpha-2)	Atp1a2	Mus musculus (Mouse)	1020
Q6PIC6	AT1A3_MOUSE	reviewed	Sodium/potassium-transporting ATPase subunit alpha-3 (Na(+)/K(+) ATPase alpha-3 subunit) (EC 3.6.3.9) (Na(+)/K(+) ATPase alpha(III) subunit) (Sodium pump subunit alpha-3)	Atp1a3	Mus musculus (Mouse)	1013
Q9WV27	AT1A4_MOUSE	reviewed	Sodium/potassium-transporting ATPase subunit alpha-4 (Na(+)/K(+) ATPase alpha-4 subunit) (EC 3.6.3.9) (Sodium pump subunit alpha-4)	Atp1a4 Atp1al2	Mus musculus (Mouse)	1032
P14094	AT1B1_MOUSE	reviewed	Sodium/potassium-transporting ATPase subunit beta-1 (Sodium/potassium-dependent ATPase subunit beta-1)	Atp1b1 Atp4b	Mus musculus (Mouse)	304
P14231	AT1B2_MOUSE	reviewed	Sodium/potassium-transporting ATPase subunit beta-2 (Adhesion molecule in glia) (AMOG) (Sodium/potassium-dependent ATPase subunit beta-2)	Atp1b2	Mus musculus (Mouse)	290
P97370	AT1B3_MOUSE	reviewed	Sodium/potassium-transporting ATPase subunit beta-3 (Sodium/potassium-dependent ATPase subunit beta-3) (ATPB-3) (CD antigen CD298)	Atp1b3	Mus musculus (Mouse)	278
Q8R429	AT2A1_MOUSE	reviewed	Sarcoplasmic/endoplasmic reticulum calcium ATPase 1 (SERCA1) (SR Ca(2+)-ATPase 1) (EC 3.6.3.8) (Calcium pump 1) (Calcium-transporting ATPase sarcoplasmic reticulum type, fast twitch skeletal muscle isoform) (Endoplasmic reticulum class 1/2 Ca(2+) ATPase)	Atp2a1	Mus musculus (Mouse)	994
O55143	AT2A2_MOUSE	reviewed	Sarcoplasmic/endoplasmic reticulum calcium ATPase 2 (SERCA2) (SR Ca(2+)-ATPase 2) (EC 3.6.3.8) (Calcium pump 2) (Calcium-transporting ATPase sarcoplasmic reticulum type, slow twitch skeletal muscle isoform) (Endoplasmic reticulum class 1/2 Ca(2+) ATPase)	Atp2a2	Mus musculus (Mouse)	1044
Q9R0K7	AT2B2_MOUSE	reviewed	Plasma membrane calcium-transporting ATPase 2 (PMCA2) (EC 3.6.3.8) (Plasma membrane calcium ATPase isoform 2) (Plasma membrane calcium pump isoform 2)	Atp2b2 Pmca2	Mus musculus (Mouse)	1198
Q9CQQ7	AT5F1_MOUSE	reviewed	ATP synthase F(0) complex subunit B1, mitochondrial (ATP synthase subunit b) (ATPase subunit b)	Atp5f1	Mus musculus (Mouse)	256
P70704	AT8A1_MOUSE	reviewed	Phospholipid-transporting ATPase IA (EC 3.6.3.1) (ATPase class I type 8A member 1) (Chromaffin granule ATPase II) (P4-ATPase flippase complex alpha subunit ATP8A1)	Atp8a1 Atpc1	Mus musculus (Mouse)	1164
Q9D5T0	ATAD1_MOUSE	reviewed	ATPase family AAA domain-containing protein 1 (EC 3.6.1.3) (Thorase)	Atad1	Mus musculus (Mouse)	361
Q925I1	ATAD3_MOUSE	reviewed	ATPase family AAA domain-containing protein 3 (AAA-ATPase TOB3)	Atad3 Atad3a Kiaa1273	Mus musculus (Mouse)	591
O35143	ATIF1_MOUSE	reviewed	ATPase inhibitor, mitochondrial (Inhibitor of F(1)F(o)-ATPase) (IF(1)) (IF1)	Atpif1 Atpi If1	Mus musculus (Mouse)	106
Q8BH66	ATLA1_MOUSE	reviewed	Atlastin-1 (EC 3.6.5.-) (Spastic paraplegia 3A homolog)	Atl1 Spg3a	Mus musculus (Mouse)	558
Q6PA06	ATLA2_MOUSE	reviewed	Atlastin-2 (EC 3.6.5.-) (ADP-ribosylation factor-like protein 6-interacting protein 2) (ARL-6-interacting protein 2) (Aip-2)	Atl2 Arl6ip2	Mus musculus (Mouse)	583
Q04646	ATNG_MOUSE	reviewed	Sodium/potassium-transporting ATPase subunit gamma (Na(+)/K(+) ATPase subunit gamma) (FXYD domain-containing ion transport regulator 2) (Sodium pump gamma chain)	Fxyd2 Atp1c Atp1g1	Mus musculus (Mouse)	70
Q64436	ATP4A_MOUSE	reviewed	Potassium-transporting ATPase alpha chain 1 (EC 3.6.3.10) (Gastric H(+)/K(+) ATPase subunit alpha) (Proton pump)	Atp4a	Mus musculus (Mouse)	1033
Q9DCX2	ATP5H_MOUSE	reviewed	ATP synthase subunit d, mitochondrial (ATPase subunit d)	Atp5h	Mus musculus (Mouse)	161
Q06185	ATP5I_MOUSE	reviewed	ATP synthase subunit e, mitochondrial (ATPase subunit e)	Atp5i Atp5k Lfm-1 Lfm1	Mus musculus (Mouse)	71
P97450	ATP5J_MOUSE	reviewed	ATP synthase-coupling factor 6, mitochondrial (ATPase subunit F6)	Atp5j	Mus musculus (Mouse)	108
Q9CPQ8	ATP5L_MOUSE	reviewed	ATP synthase subunit g, mitochondrial (ATPase subunit g)	Atp5l	Mus musculus (Mouse)	103
O70228	ATP9A_MOUSE	reviewed	Probable phospholipid-transporting ATPase IIA (EC 3.6.3.1) (ATPase class II type 9A)	Atp9a	Mus musculus (Mouse)	1047
Q03265	ATPA_MOUSE	reviewed	ATP synthase subunit alpha, mitochondrial	Atp5a1	Mus musculus (Mouse)	553
P56480	ATPB_MOUSE	reviewed	ATP synthase subunit beta, mitochondrial (EC 3.6.3.14)	Atp5b	Mus musculus (Mouse)	529
Q9D3D9	ATPD_MOUSE	reviewed	ATP synthase subunit delta, mitochondrial (F-ATPase delta subunit)	Atp5d	Mus musculus (Mouse)	168
Q91VR2	ATPG_MOUSE	reviewed	ATP synthase subunit gamma, mitochondrial (F-ATPase gamma subunit)	Atp5c1	Mus musculus (Mouse)	298
P56135	ATPK_MOUSE	reviewed	ATP synthase subunit f, mitochondrial	Atp5j2	Mus musculus (Mouse)	88
Q9DB20	ATPO_MOUSE	reviewed	ATP synthase subunit O, mitochondrial (Oligomycin sensitivity conferral protein) (OSCP)	Atp5o D12Wsu28e	Mus musculus (Mouse)	213
Q9JLZ3	AUHM_MOUSE	reviewed	Methylglutaconyl-CoA hydratase, mitochondrial (EC 4.2.1.18) (AU-specific RNA-binding enoyl-CoA hydratase) (AU-binding enoyl-CoA hydratase) (muAUH)	Auh	Mus musculus (Mouse)	314
Q80TZ3	AUXI_MOUSE	reviewed	Putative tyrosine-protein phosphatase auxilin (EC 3.1.3.48) (DnaJ homolog subfamily C member 6)	Dnajc6 Kiaa0473	Mus musculus (Mouse)	938
P59017	B2L13_MOUSE	reviewed	Bcl-2-like protein 13 (Bcl2-L-13) (Bcl-rambo) (Protein Mil1)	Bcl2l13 Mil1	Mus musculus (Mouse)	434
P04919	B3AT_MOUSE	reviewed	Band 3 anion transport protein (Anion exchange protein 1) (AE 1) (Anion exchanger 1) (MEB3) (Solute carrier family 4 member 1) (CD antigen CD233)	Slc4a1 Ae1	Mus musculus (Mouse)	929
P58158	B3GA3_MOUSE	reviewed	Galactosylgalactosylxylosylprotein 3-beta-glucuronosyltransferase 3 (EC 2.4.1.135) (Beta-1,3-glucuronyltransferase 3) (Glucuronosyltransferase I) (GlcAT-I) (UDP-GlcUA:Gal beta-1,3-Gal-R glucuronyltransferase) (GlcUAT-I)	B3gat3	Mus musculus (Mouse)	335
Q91V12	BACH_MOUSE	reviewed	Cytosolic acyl coenzyme A thioester hydrolase (EC 3.1.2.2) (Acyl-CoA thioesterase 7) (Brain acyl-CoA hydrolase) (BACH) (CTE-IIa) (CTE-II) (Long chain acyl-CoA thioester hydrolase)	Acot7 Bach	Mus musculus (Mouse)	381
Q8BKX1	BAIP2_MOUSE	reviewed	Brain-specific angiogenesis inhibitor 1-associated protein 2 (BAI-associated protein 2) (BAI1-associated protein 2) (Insulin receptor substrate protein of 53 kDa) (IRSp53) (Insulin receptor substrate p53) (Insulin receptor tyrosine kinase 53 kDa substrate)	Baiap2	Mus musculus (Mouse)	535
Q61335	BAP31_MOUSE	reviewed	B-cell receptor-associated protein 31 (BCR-associated protein 31) (Bap31) (p28)	Bcap31 Bap31	Mus musculus (Mouse)	245
P18572	BASI_MOUSE	reviewed	Basigin (Basic immunoglobulin superfamily) (HT7 antigen) (Membrane glycoprotein gp42) (CD antigen CD147)	Bsg	Mus musculus (Mouse)	389
Q91XV3	BASP1_MOUSE	reviewed	Brain acid soluble protein 1 (22 kDa neuronal tissue-enriched acidic protein) (Neuronal axonal membrane protein NAP-22)	Basp1 Nap22	Mus musculus (Mouse)	226
Q9DBI2	BBS10_MOUSE	reviewed	Bardet-Biedl syndrome 10 protein homolog	Bbs10	Mus musculus (Mouse)	713
Q80YN3	BCAS1_MOUSE	reviewed	Breast carcinoma-amplified sequence 1 homolog (Novel amplified in breast cancer 1 homolog)	Bcas1 Nabc1	Mus musculus (Mouse)	633
Q80XN0	BDH_MOUSE	reviewed	D-beta-hydroxybutyrate dehydrogenase, mitochondrial (BDH) (EC 1.1.1.30) (3-hydroxybutyrate dehydrogenase)	Bdh1 Bdh	Mus musculus (Mouse)	343
O08539	BIN1_MOUSE	reviewed	Myc box-dependent-interacting protein 1 (Amphiphysin II) (Amphiphysin-like protein) (Bridging integrator 1) (SH3 domain-containing protein 9)	Bin1 Amphl Sh3p9	Mus musculus (Mouse)	588
Q8BXV2	BRI3B_MOUSE	reviewed	BRI3-binding protein (I3-binding protein)	Bri3bp	Mus musculus (Mouse)	253
Q91VR8	BRK1_MOUSE	reviewed	Protein BRICK1 (BRK1)	Brk1	Mus musculus (Mouse)	75
Q3URV1	BROMI_MOUSE	reviewed	Protein broad-minded (TBC1 domain family member 32)	Tbc1d32 Bromi	Mus musculus (Mouse)	1296
O88737	BSN_MOUSE	reviewed	Protein bassoon	Bsn Kiaa0434	Mus musculus (Mouse)	3942
Q9DB72	BTBDH_MOUSE	reviewed	BTB/POZ domain-containing protein 17 (Galectin-3-binding protein-like)	Btbd17	Mus musculus (Mouse)	478
P14106	C1QB_MOUSE	reviewed	Complement C1q subcomponent subunit B	C1qb	Mus musculus (Mouse)	253
O35658	C1QBP_MOUSE	reviewed	Complement component 1 Q subcomponent-binding protein, mitochondrial (GC1q-R protein) (Glycoprotein gC1qBP) (C1qBP)	C1qbp Gc1qbp	Mus musculus (Mouse)	278
Q02105	C1QC_MOUSE	reviewed	Complement C1q subcomponent subunit C	C1qc C1qg	Mus musculus (Mouse)	246
Q922D8	C1TC_MOUSE	reviewed	C-1-tetrahydrofolate synthase, cytoplasmic (C1-THF synthase) [Cleaved into: C-1-tetrahydrofolate synthase, cytoplasmic, N-terminally processed] [Includes: Methylenetetrahydrofolate dehydrogenase (EC 1.5.1.5); Methenyltetrahydrofolate cyclohydrolase (EC 3.5.4.9); Formyltetrahydrofolate synthetase (EC 6.3.4.3)]	Mthfd1	Mus musculus (Mouse)	935
Q80X80	C2C2L_MOUSE	reviewed	C2 domain-containing protein 2-like (Transmembrane protein 24)	C2cd2l Tmem24	Mus musculus (Mouse)	706
Q9CZB0	C560_MOUSE	reviewed	Succinate dehydrogenase cytochrome b560 subunit, mitochondrial (Integral membrane protein CII-3) (QPs-1) (QPs1)	Sdhc	Mus musculus (Mouse)	169
Q8BIF0	C99L2_MOUSE	reviewed	CD99 antigen-like protein 2 (MIC2-like protein 1) (CD antigen CD99)	Cd99l2 Mic2l1	Mus musculus (Mouse)	237
O08532	CA2D1_MOUSE	reviewed	Voltage-dependent calcium channel subunit alpha-2/delta-1 (Voltage-gated calcium channel subunit alpha-2/delta-1) [Cleaved into: Voltage-dependent calcium channel subunit alpha-2-1; Voltage-dependent calcium channel subunit delta-1]	Cacna2d1 Cacna2	Mus musculus (Mouse)	1103
Q6PHS9	CA2D2_MOUSE	reviewed	Voltage-dependent calcium channel subunit alpha-2/delta-2 (Protein ducky) (Voltage-gated calcium channel subunit alpha-2/delta-2) [Cleaved into: Voltage-dependent calcium channel subunit alpha-2-2; Voltage-dependent calcium channel subunit delta-2]	Cacna2d2 Kiaa0558	Mus musculus (Mouse)	1154
Q9Z1L5	CA2D3_MOUSE	reviewed	Voltage-dependent calcium channel subunit alpha-2/delta-3 (Voltage-gated calcium channel subunit alpha-2/delta-3) [Cleaved into: Voltage-dependent calcium channel subunit alpha-2-3; Voltage-dependent calcium channel subunit delta-3]	Cacna2d3	Mus musculus (Mouse)	1091
Q01815	CAC1C_MOUSE	reviewed	Voltage-dependent L-type calcium channel subunit alpha-1C (Calcium channel, L type, alpha-1 polypeptide, isoform 1, cardiac muscle) (MELC-CC) (Mouse brain class C) (MBC) (Voltage-gated calcium channel subunit alpha Cav1.2)	Cacna1c Cach2 Cacn2 Cacnl1a1 Cchl1a1	Mus musculus (Mouse)	2139
Q61290	CAC1E_MOUSE	reviewed	Voltage-dependent R-type calcium channel subunit alpha-1E (Brain calcium channel II) (BII) (Calcium channel, L type, alpha-1 polypeptide, isoform 6) (Voltage-gated calcium channel subunit alpha Cav2.3)	Cacna1e Cach6 Cacnl1a6 Cchra1	Mus musculus (Mouse)	2272
Q8R0S4	CACB4_MOUSE	reviewed	Voltage-dependent L-type calcium channel subunit beta-4 (CAB4) (Calcium channel voltage-dependent subunit beta 4)	Cacnb4 Cacnlb4	Mus musculus (Mouse)	519
O88338	CAD16_MOUSE	reviewed	Cadherin-16 (Kidney-specific cadherin) (Ksp-cadherin)	Cdh16	Mus musculus (Mouse)	830
P15116	CADH2_MOUSE	reviewed	Cadherin-2 (Neural cadherin) (N-cadherin) (CD antigen CD325)	Cdh2	Mus musculus (Mouse)	906
Q8R5M8	CADM1_MOUSE	reviewed	Cell adhesion molecule 1 (Immunoglobulin superfamily member 4) (IgSF4) (Nectin-like protein 2) (NECL-2) (Spermatogenic immunoglobulin superfamily) (SgIgSF) (Synaptic cell adhesion molecule) (SynCAM) (Tumor suppressor in lung cancer 1) (TSLC-1)	Cadm1 Igsf4 Necl2 Ra175 Syncam SynCam1 Tslc1	Mus musculus (Mouse)	456
Q8BLQ9	CADM2_MOUSE	reviewed	Cell adhesion molecule 2 (Immunoglobulin superfamily member 4D) (IgSF4D) (Nectin-like protein 3) (NECL-3) (Synaptic cell adhesion molecule 2) (SynCAM 2)	Cadm2 Igsf4d Necl3	Mus musculus (Mouse)	435
Q99N28	CADM3_MOUSE	reviewed	Cell adhesion molecule 3 (Immunoglobulin superfamily member 4B) (IgSF4B) (Nectin-like protein 1) (NECL-1) (Synaptic cell adhesion molecule 3) (TSLC1-like protein 1)	Cadm3 Igsf4b Necl1 Syncam3 Tsll1	Mus musculus (Mouse)	396
Q8R464	CADM4_MOUSE	reviewed	Cell adhesion molecule 4 (Immunoglobulin superfamily member 4C) (IgSF4C) (Nectin-like protein 4) (NECL-4) (TSLC1-like protein 2)	Cadm4 Igsf4c Necl4 Tsll2	Mus musculus (Mouse)	388
P00920	CAH2_MOUSE	reviewed	Carbonic anhydrase 2 (EC 4.2.1.1) (Carbonate dehydratase II) (Carbonic anhydrase II) (CA-II)	Ca2 Car2	Mus musculus (Mouse)	260
P35564	CALX_MOUSE	reviewed	Calnexin	Canx	Mus musculus (Mouse)	591
O08688	CAN5_MOUSE	reviewed	Calpain-5 (EC 3.4.22.-) (New calpain 3) (nCL-3)	Capn5 Ncl3	Mus musculus (Mouse)	640
Q63810	CANB1_MOUSE	reviewed	Calcineurin subunit B type 1 (Protein phosphatase 2B regulatory subunit 1) (Protein phosphatase 3 regulatory subunit B alpha isoform 1)	Ppp3r1 Cnb	Mus musculus (Mouse)	170
Q6ZQ38	CAND1_MOUSE	reviewed	Cullin-associated NEDD8-dissociated protein 1 (Cullin-associated and neddylation-dissociated protein 1) (p120 CAND1)	Cand1 D10Ertd516e Kiaa0829	Mus musculus (Mouse)	1230
P40124	CAP1_MOUSE	reviewed	Adenylyl cyclase-associated protein 1 (CAP 1)	Cap1 Cap	Mus musculus (Mouse)	474
Q80TJ1	CAPS1_MOUSE	reviewed	Calcium-dependent secretion activator 1 (Calcium-dependent activator protein for secretion 1) (CAPS-1)	Cadps Caps Caps1 Kiaa1121	Mus musculus (Mouse)	1355
P47757	CAPZB_MOUSE	reviewed	F-actin-capping protein subunit beta (CapZ beta)	Capzb Cappb1	Mus musculus (Mouse)	277
P24270	CATA_MOUSE	reviewed	Catalase (EC 1.11.1.6)	Cat Cas-1 Cas1	Mus musculus (Mouse)	527
P10605	CATB_MOUSE	reviewed	Cathepsin B (EC 3.4.22.1) (Cathepsin B1) [Cleaved into: Cathepsin B light chain; Cathepsin B heavy chain]	Ctsb	Mus musculus (Mouse)	339
P47754	CAZA2_MOUSE	reviewed	F-actin-capping protein subunit alpha-2 (CapZ alpha-2)	Capza2 Cappa2	Mus musculus (Mouse)	286
P48758	CBR1_MOUSE	reviewed	Carbonyl reductase [NADPH] 1 (EC 1.1.1.184) (15-hydroxyprostaglandin dehydrogenase [NADP(+)]) (EC 1.1.1.197) (NADPH-dependent carbonyl reductase 1) (Prostaglandin 9-ketoreductase) (Prostaglandin-E(2) 9-reductase) (EC 1.1.1.189)	Cbr1 Cbr	Mus musculus (Mouse)	277
Q3TVA9	CC136_MOUSE	reviewed	Coiled-coil domain-containing protein 136	Ccdc136	Mus musculus (Mouse)	1136
Q3UHB8	CC177_MOUSE	reviewed	Coiled-coil domain-containing protein 177	Ccdc177 Gm1568	Mus musculus (Mouse)	706
Q8VEK0	CC50A_MOUSE	reviewed	Cell cycle control protein 50A (P4-ATPase flippase complex beta subunit TMEM30A) (Transmembrane protein 30A)	Tmem30a Cdc50a D9Wsu20e	Mus musculus (Mouse)	364
Q9D024	CCD47_MOUSE	reviewed	Coiled-coil domain-containing protein 47 (Adipocyte-specific protein 4)	Ccdc47 Asp4	Mus musculus (Mouse)	483
Q8BGU5	CCNY_MOUSE	reviewed	Cyclin-Y (Cyclin fold protein 1)	Ccny Cfp1	Mus musculus (Mouse)	341
Q61490	CD166_MOUSE	reviewed	CD166 antigen (Activated leukocyte cell adhesion molecule) (Protein DM-GRASP) (CD antigen CD166)	Alcam	Mus musculus (Mouse)	583
Q61735	CD47_MOUSE	reviewed	Leukocyte surface antigen CD47 (Integrin-associated protein) (IAP) (CD antigen CD47)	Cd47	Mus musculus (Mouse)	303
P35762	CD81_MOUSE	reviewed	CD81 antigen (26 kDa cell surface protein TAPA-1) (Target of the antiproliferative antibody 1) (CD antigen CD81)	Cd81 Tapa1	Mus musculus (Mouse)	236
P40237	CD82_MOUSE	reviewed	CD82 antigen (C33 antigen) (IA4) (Inducible membrane protein R2) (Metastasis suppressor Kangai-1 homolog) (CD antigen CD82)	Cd82 Kai1	Mus musculus (Mouse)	266
P40240	CD9_MOUSE	reviewed	CD9 antigen (CD antigen CD9)	Cd9	Mus musculus (Mouse)	226
Q8BGZ4	CDC23_MOUSE	reviewed	Cell division cycle protein 23 homolog (Anaphase-promoting complex subunit 8) (APC8) (Cyclosome subunit 8)	Cdc23 Anapc8	Mus musculus (Mouse)	597
P60766	CDC42_MOUSE	reviewed	Cell division control protein 42 homolog (G25K GTP-binding protein)	Cdc42	Mus musculus (Mouse)	191
Q8VDP6	CDIPT_MOUSE	reviewed	CDP-diacylglycerol--inositol 3-phosphatidyltransferase (EC 2.7.8.11) (Phosphatidylinositol synthase) (PI synthase) (PtdIns synthase)	Cdipt Pis1	Mus musculus (Mouse)	213
P98191	CDS1_MOUSE	reviewed	Phosphatidate cytidylyltransferase 1 (EC 2.7.7.41) (CDP-DAG synthase 1) (CDP-DG synthase 1) (CDP-diacylglycerol synthase 1) (CDS 1) (CDP-diglyceride pyrophosphorylase 1) (CDP-diglyceride synthase 1) (CTP:phosphatidate cytidylyltransferase 1)	Cds1 Cds	Mus musculus (Mouse)	461
Q99L43	CDS2_MOUSE	reviewed	Phosphatidate cytidylyltransferase 2 (EC 2.7.7.41) (CDP-DAG synthase 2) (CDP-DG synthase 2) (CDP-diacylglycerol synthase 2) (CDS 2) (CDP-diglyceride pyrophosphorylase 2) (CDP-diglyceride synthase 2) (CTP:phosphatidate cytidylyltransferase 2)	Cds2	Mus musculus (Mouse)	444
Q9JKC6	CEND_MOUSE	reviewed	Cell cycle exit and neuronal differentiation protein 1 (BM88 antigen)	Cend1 Bm88	Mus musculus (Mouse)	149
Q64433	CH10_MOUSE	reviewed	10 kDa heat shock protein, mitochondrial (Hsp10) (10 kDa chaperonin) (Chaperonin 10) (CPN10)	Hspe1	Mus musculus (Mouse)	102
P63038	CH60_MOUSE	reviewed	60 kDa heat shock protein, mitochondrial (60 kDa chaperonin) (Chaperonin 60) (CPN60) (HSP-65) (Heat shock protein 60) (HSP-60) (Hsp60) (Mitochondrial matrix protein P1)	Hspd1 Hsp60	Mus musculus (Mouse)	573
Q9CRB9	MIC19_MOUSE	reviewed	MICOS complex subunit Mic19 (Coiled-coil-helix-coiled-coil-helix domain-containing protein 3)	Chchd3 Mic19	Mus musculus (Mouse)	227
Q91VN4	MIC25_MOUSE	reviewed	MICOS complex subunit Mic25 (Coiled-coil-helix-coiled-coil-helix domain-containing protein 6)	Chchd6 Mic25	Mus musculus (Mouse)	273
P70232	CHL1_MOUSE	reviewed	Neural cell adhesion molecule L1-like protein (Cell adhesion molecule with homology to L1CAM) (Chl1-like protein) (Close homolog of L1) [Cleaved into: Processed neural cell adhesion molecule L1-like protein]	Chl1 Call	Mus musculus (Mouse)	1209
P0C0A3	CHMP6_MOUSE	reviewed	Charged multivesicular body protein 6 (Chromatin-modifying protein 6)	Chmp6	Mus musculus (Mouse)	200
Q91WS0	CISD1_MOUSE	reviewed	CDGSH iron-sulfur domain-containing protein 1 (MitoNEET)	Cisd1 D10Ertd214e Zcd1	Mus musculus (Mouse)	108
Q9CQB5	CISD2_MOUSE	reviewed	CDGSH iron-sulfur domain-containing protein 2 (MitoNEET-related 1 protein) (Miner1) (Nervous system overexpressed protein 70)	Cisd2 Cdgsh2 Noxp70 Zcd2	Mus musculus (Mouse)	135
Q9CZU6	CISY_MOUSE	reviewed	Citrate synthase, mitochondrial (EC 2.3.3.1) (Citrate (Si)-synthase)	Cs	Mus musculus (Mouse)	464
Q8BMK4	CKAP4_MOUSE	reviewed	Cytoskeleton-associated protein 4 (63-kDa cytoskeleton-linking membrane protein) (Climp-63) (p63)	Ckap4	Mus musculus (Mouse)	575
A2AGT5	CKAP5_MOUSE	reviewed	Cytoskeleton-associated protein 5	Ckap5	Mus musculus (Mouse)	2032
O08585	CLCA_MOUSE	reviewed	Clathrin light chain A (Lca)	Clta	Mus musculus (Mouse)	235
Q6IRU5	CLCB_MOUSE	reviewed	Clathrin light chain B (Lcb)	Cltb	Mus musculus (Mouse)	229
Q61418	CLCN4_MOUSE	reviewed	H(+)/Cl(-) exchange transporter 4 (Chloride channel protein 4) (ClC-4) (Chloride transporter ClC-4)	Clcn4 Clc4 Clcn4-2	Mus musculus (Mouse)	747
O35454	CLCN6_MOUSE	reviewed	Chloride transport protein 6 (Chloride channel protein 6) (ClC-6)	Clcn6 Clc6	Mus musculus (Mouse)	870
Q68FD5	CLH1_MOUSE	reviewed	Clathrin heavy chain 1	Cltc	Mus musculus (Mouse)	1675
Q8VBZ3	CLPT1_MOUSE	reviewed	Cleft lip and palate transmembrane protein 1 homolog (Thymic epithelial cell surface antigen)	Clptm1 N14	Mus musculus (Mouse)	664
Q06890	CLUS_MOUSE	reviewed	Clusterin (Apolipoprotein J) (Apo-J) (Clustrin) (Sulfated glycoprotein 2) (SGP-2) [Cleaved into: Clusterin beta chain; Clusterin alpha chain]	Clu Apoj Msgp-2	Mus musculus (Mouse)	448
Q8BH59	CMC1_MOUSE	reviewed	Calcium-binding mitochondrial carrier protein Aralar1 (Mitochondrial aspartate glutamate carrier 1) (Solute carrier family 25 member 12)	Slc25a12 Aralar1	Mus musculus (Mouse)	677
Q8BIG7	CMTD1_MOUSE	reviewed	Catechol O-methyltransferase domain-containing protein 1 (EC 2.1.1.-)	Comtd1	Mus musculus (Mouse)	262
P16330	CN37_MOUSE	reviewed	2',3'-cyclic-nucleotide 3'-phosphodiesterase (CNP) (CNPase) (EC 3.1.4.37)	Cnp Cnp1	Mus musculus (Mouse)	420
Q9CWN7	CNO11_MOUSE	reviewed	CCR4-NOT transcription complex subunit 11	Cnot11 D1Bwg0212e	Mus musculus (Mouse)	505
Q9QXT0	CNPY2_MOUSE	reviewed	Protein canopy homolog 2 (MIR-interacting saposin-like protein) (Putative secreted protein ZSIG9) (Transmembrane protein 4)	Cnpy2 Msap Tmem4 Zsig9	Mus musculus (Mouse)	182
O88507	CNTFR_MOUSE	reviewed	Ciliary neurotrophic factor receptor subunit alpha (CNTF receptor subunit alpha) (CNTFR-alpha)	Cntfr	Mus musculus (Mouse)	372
P12960	CNTN1_MOUSE	reviewed	Contactin-1 (Neural cell surface protein F3)	Cntn1	Mus musculus (Mouse)	1020
Q61330	CNTN2_MOUSE	reviewed	Contactin-2 (Axonal glycoprotein TAG-1) (Axonin-1) (Transient axonal glycoprotein 1) (TAX-1)	Cntn2 Tax	Mus musculus (Mouse)	1040
O54991	CNTP1_MOUSE	reviewed	Contactin-associated protein 1 (Caspr) (Caspr1) (MHDNIV) (NCP1) (Neurexin IV) (Neurexin-4) (Paranodin)	Cntnap1 Nrxn4	Mus musculus (Mouse)	1385
Q9CPW0	CNTP2_MOUSE	reviewed	Contactin-associated protein-like 2 (Cell recognition molecule Caspr2)	Cntnap2 Kiaa0868	Mus musculus (Mouse)	1332
P18760	COF1_MOUSE	reviewed	Cofilin-1 (Cofilin, non-muscle isoform)	Cfl1	Mus musculus (Mouse)	166
O89053	COR1A_MOUSE	reviewed	Coronin-1A (Coronin-like protein A) (Clipin-A) (Coronin-like protein p57) (Tryptophan aspartate-containing coat protein) (TACO)	Coro1a Coro1	Mus musculus (Mouse)	461
Q9WUM4	COR1C_MOUSE	reviewed	Coronin-1C (Coronin-3)	Coro1c	Mus musculus (Mouse)	474
P00397	COX1_MOUSE	reviewed	Cytochrome c oxidase subunit 1 (EC 1.9.3.1) (Cytochrome c oxidase polypeptide I)	Mtco1 COI mt-Co1	Mus musculus (Mouse)	514
P00405	COX2_MOUSE	reviewed	Cytochrome c oxidase subunit 2 (Cytochrome c oxidase polypeptide II)	Mtco2 COII mt-Co2	Mus musculus (Mouse)	227
P19783	COX41_MOUSE	reviewed	Cytochrome c oxidase subunit 4 isoform 1, mitochondrial (Cytochrome c oxidase polypeptide IV) (Cytochrome c oxidase subunit IV isoform 1) (COX IV-1)	Cox4i1 Cox4 Cox4a	Mus musculus (Mouse)	169
P12787	COX5A_MOUSE	reviewed	Cytochrome c oxidase subunit 5A, mitochondrial (Cytochrome c oxidase polypeptide Va)	Cox5a	Mus musculus (Mouse)	146
P19536	COX5B_MOUSE	reviewed	Cytochrome c oxidase subunit 5B, mitochondrial (Cytochrome c oxidase polypeptide Vb)	Cox5b	Mus musculus (Mouse)	128
Q9CPQ1	COX6C_MOUSE	reviewed	Cytochrome c oxidase subunit 6C (Cytochrome c oxidase polypeptide VIc)	Cox6c	Mus musculus (Mouse)	76
P17665	COX7C_MOUSE	reviewed	Cytochrome c oxidase subunit 7C, mitochondrial (Cytochrome c oxidase polypeptide VIIc)	Cox7c Cox7c1	Mus musculus (Mouse)	63
Q91W34	CP058_MOUSE	reviewed	UPF0420 protein C16orf58 homolog		Mus musculus (Mouse)	466
Q8CIM7	CP2DQ_MOUSE	reviewed	Cytochrome P450 2D26 (EC 1.14.14.1) (CYPIID26)	Cyp2d26 Cyp2d-26	Mus musculus (Mouse)	500
Q9WVK8	CP46A_MOUSE	reviewed	Cholesterol 24-hydroxylase (CH24H) (EC 1.14.13.98) (Cytochrome P450 46A1)	Cyp46a1 Cyp46	Mus musculus (Mouse)	500
Q64462	CP4B1_MOUSE	reviewed	Cytochrome P450 4B1 (EC 1.14.14.1) (CYPIVB1)	Cyp4b1	Mus musculus (Mouse)	511
Q9EP75	CP4FE_MOUSE	reviewed	Leukotriene-B4 omega-hydroxylase 3 (EC 1.14.13.30) (Cyp4f-14) (Cytochrome P450 4F14) (Cytochrome P450-LTB-omega) (Leukotriene-B4 20-monooxygenase 3)	Cyp4f14	Mus musculus (Mouse)	524
P84086	CPLX2_MOUSE	reviewed	Complexin-2 (921-L) (Complexin II) (CPX II) (Synaphin-1)	Cplx2	Mus musculus (Mouse)	134
Q91XD7	CREL1_MOUSE	reviewed	Cysteine-rich with EGF-like domain protein 1	Creld1	Mus musculus (Mouse)	420
Q9DCT8	CRIP2_MOUSE	reviewed	Cysteine-rich protein 2 (CRP-2) (Heart LIM protein)	Crip2 Crp2 Hlp	Mus musculus (Mouse)	208
Q8BGX2	CS052_MOUSE	reviewed	Uncharacterized protein C19orf52 homolog		Mus musculus (Mouse)	266
Q6P9K8	CSKI1_MOUSE	reviewed	Caskin-1 (CASK-interacting protein 1)	Caskin1 Kiaa1306	Mus musculus (Mouse)	1431
O70589	CSKP_MOUSE	reviewed	Peripheral plasma membrane protein CASK (EC 2.7.11.1) (Calcium/calmodulin-dependent serine protein kinase)	Cask	Mus musculus (Mouse)	926
Q62059	CSPG2_MOUSE	reviewed	Versican core protein (Chondroitin sulfate proteoglycan core protein 2) (Chondroitin sulfate proteoglycan 2) (Large fibroblast proteoglycan) (PG-M)	Vcan Cspg2	Mus musculus (Mouse)	3357
Q71M36	CSPG5_MOUSE	reviewed	Chondroitin sulfate proteoglycan 5 (Acidic leucine-rich EGF-like domain-containing brain protein) (Neuroglycan C)	Cspg5 Caleb Ngc	Mus musculus (Mouse)	566
P97315	CSRP1_MOUSE	reviewed	Cysteine and glycine-rich protein 1 (Cysteine-rich protein 1) (CRP) (CRP1)	Csrp1 Crp1 Csrp	Mus musculus (Mouse)	193
Q6X893	CTL1_MOUSE	reviewed	Choline transporter-like protein 1 (Solute carrier family 44 member 1) (CD antigen CD92)	Slc44a1 Cd92 Cdw92 Ctl1	Mus musculus (Mouse)	653
P26231	CTNA1_MOUSE	reviewed	Catenin alpha-1 (102 kDa cadherin-associated protein) (Alpha E-catenin) (CAP102)	Ctnna1 Catna1	Mus musculus (Mouse)	906
Q61301	CTNA2_MOUSE	reviewed	Catenin alpha-2 (Alpha N-catenin)	Ctnna2 Catna2	Mus musculus (Mouse)	953
Q02248	CTNB1_MOUSE	reviewed	Catenin beta-1 (Beta-catenin)	Ctnnb1 Catnb	Mus musculus (Mouse)	781
O35927	CTND2_MOUSE	reviewed	Catenin delta-2 (Neural plakophilin-related ARM-repeat protein) (NPRAP) (Neurojungin)	Ctnnd2 Catnd2 Nprap	Mus musculus (Mouse)	1247
P43024	CX6A1_MOUSE	reviewed	Cytochrome c oxidase subunit 6A1, mitochondrial (Cytochrome c oxidase polypeptide VIa-liver)	Cox6a1 Cox6al	Mus musculus (Mouse)	111
P56391	CX6B1_MOUSE	reviewed	Cytochrome c oxidase subunit 6B1 (Cytochrome c oxidase subunit VIb isoform 1) (COX VIb-1)	Cox6b1 Cox6b	Mus musculus (Mouse)	86
P48771	CX7A2_MOUSE	reviewed	Cytochrome c oxidase subunit 7A2, mitochondrial (Cytochrome c oxidase subunit VIIa-liver/heart) (Cytochrome c oxidase subunit VIIa-L)	Cox7a2 Cox7a3 Cox7al	Mus musculus (Mouse)	83
P23242	CXA1_MOUSE	reviewed	Gap junction alpha-1 protein (Connexin-43) (Cx43) (Gap junction 43 kDa heart protein)	Gja1 Cxn-43	Mus musculus (Mouse)	382
Q9D0M3	CY1_MOUSE	reviewed	Cytochrome c1, heme protein, mitochondrial (Complex III subunit 4) (Complex III subunit IV) (Cytochrome b-c1 complex subunit 4) (Ubiquinol-cytochrome-c reductase complex cytochrome c1 subunit) (Cytochrome c-1)	Cyc1	Mus musculus (Mouse)	325
P56395	CYB5_MOUSE	reviewed	Cytochrome b5	Cyb5a Cyb5	Mus musculus (Mouse)	134
Q9CQX2	CYB5B_MOUSE	reviewed	Cytochrome b5 type B (Cytochrome b5 outer mitochondrial membrane isoform)	Cyb5b Cyb5m	Mus musculus (Mouse)	146
P62897	CYC_MOUSE	reviewed	Cytochrome c, somatic	Cycs	Mus musculus (Mouse)	105
Q7TMB8	CYFP1_MOUSE	reviewed	Cytoplasmic FMR1-interacting protein 1 (Specifically Rac1-associated protein 1) (Sra-1)	Cyfip1 Kiaa0068 Shyc Sra1	Mus musculus (Mouse)	1253
Q5SQX6	CYFP2_MOUSE	reviewed	Cytoplasmic FMR1-interacting protein 2 (p53-inducible protein 121)	Cyfip2 Kiaa1168 Pir121	Mus musculus (Mouse)	1253
Q5M8N4	D39U1_MOUSE	reviewed	Epimerase family protein SDR39U1 (EC 1.1.1.-) (Short-chain dehydrogenase/reductase family 39U member 1)	Sdr39u1	Mus musculus (Mouse)	308
P61804	DAD1_MOUSE	reviewed	Dolichyl-diphosphooligosaccharide--protein glycosyltransferase subunit DAD1 (Oligosaccharyl transferase subunit DAD1) (EC 2.4.99.18) (Defender against cell death 1) (DAD-1)	Dad1	Mus musculus (Mouse)	113
Q62165	DAG1_MOUSE	reviewed	Dystroglycan (Dystrophin-associated glycoprotein 1) [Cleaved into: Alpha-dystroglycan (Alpha-DG); Beta-dystroglycan (Beta-DG)]	Dag1 Dag-1	Mus musculus (Mouse)	893
Q8R1Q8	DC1L1_MOUSE	reviewed	Cytoplasmic dynein 1 light intermediate chain 1 (Dynein light chain A) (DLC-A) (Dynein light intermediate chain 1, cytosolic)	Dync1li1 Dncli1 Dnclic1	Mus musculus (Mouse)	523
Q6PDL0	DC1L2_MOUSE	reviewed	Cytoplasmic dynein 1 light intermediate chain 2 (Dynein light intermediate chain 2, cytosolic)	Dync1li2 Dncli2 Dnclic2	Mus musculus (Mouse)	492
P48318	DCE1_MOUSE	reviewed	Glutamate decarboxylase 1 (EC 4.1.1.15) (67 kDa glutamic acid decarboxylase) (GAD-67) (Glutamate decarboxylase 67 kDa isoform)	Gad1 Gad67	Mus musculus (Mouse)	593
P48320	DCE2_MOUSE	reviewed	Glutamate decarboxylase 2 (EC 4.1.1.15) (65 kDa glutamic acid decarboxylase) (GAD-65) (Glutamate decarboxylase 65 kDa isoform)	Gad2 Gad65	Mus musculus (Mouse)	585
O08788	DCTN1_MOUSE	reviewed	Dynactin subunit 1 (150 kDa dynein-associated polypeptide) (DAP-150) (DP-150) (p150-glued)	Dctn1	Mus musculus (Mouse)	1281
Q99KJ8	DCTN2_MOUSE	reviewed	Dynactin subunit 2 (50 kDa dynein-associated polypeptide) (Dynactin complex 50 kDa subunit) (DCTN-50) (Growth cone membrane protein 23-48K) (GMP23-48K) (p50 dynamitin)	Dctn2	Mus musculus (Mouse)	402
Q9CWS0	DDAH1_MOUSE	reviewed	N(G),N(G)-dimethylarginine dimethylaminohydrolase 1 (DDAH-1) (Dimethylarginine dimethylaminohydrolase 1) (EC 3.5.3.18) (DDAHI) (Dimethylargininase-1)	Ddah1	Mus musculus (Mouse)	285
Q80WW9	DDRGK_MOUSE	reviewed	DDRGK domain-containing protein 1	Ddrgk1	Mus musculus (Mouse)	315
Q62095	DDX3Y_MOUSE	reviewed	ATP-dependent RNA helicase DDX3Y (EC 3.6.4.13) (D1Pas1-related sequence 1) (DEAD box protein 3, Y-chromosomal) (DEAD-box RNA helicase DEAD2) (mDEAD2)	Ddx3y D1Pas1-rs1 Dead2	Mus musculus (Mouse)	658
O70503	DHB12_MOUSE	reviewed	Estradiol 17-beta-dehydrogenase 12 (EC 1.1.1.62) (17-beta-hydroxysteroid dehydrogenase 12) (17-beta-HSD 12) (3-ketoacyl-CoA reductase) (KAR) (EC 1.3.1.-) (KIK-I)	Hsd17b12 Kik1	Mus musculus (Mouse)	312
P51660	DHB4_MOUSE	reviewed	Peroxisomal multifunctional enzyme type 2 (MFE-2) (17-beta-hydroxysteroid dehydrogenase 4) (17-beta-HSD 4) (D-bifunctional protein) (DBP) (Multifunctional protein 2) (MPF-2) [Cleaved into: (3R)-hydroxyacyl-CoA dehydrogenase (EC 1.1.1.n12); Enoyl-CoA hydratase 2 (EC 4.2.1.107) (EC 4.2.1.119) (3-alpha,7-alpha,12-alpha-trihydroxy-5-beta-cholest-24-enoyl-CoA hydratase)]	Hsd17b4 Edh17b4	Mus musculus (Mouse)	735
P26443	DHE3_MOUSE	reviewed	Glutamate dehydrogenase 1, mitochondrial (GDH 1) (EC 1.4.1.3)	Glud1 Glud	Mus musculus (Mouse)	558
Q8BVI4	DHPR_MOUSE	reviewed	Dihydropteridine reductase (EC 1.5.1.34) (HDHPR) (Quinoid dihydropteridine reductase)	Qdpr Dhpr	Mus musculus (Mouse)	241
Q99L04	DHRS1_MOUSE	reviewed	Dehydrogenase/reductase SDR family member 1 (EC 1.1.-.-)	Dhrs1 D14ertd484e	Mus musculus (Mouse)	313
Q8K2B3	SDHA_MOUSE	reviewed	Succinate dehydrogenase [ubiquinone] flavoprotein subunit, mitochondrial (EC 1.3.5.1) (Flavoprotein subunit of complex II) (Fp)	Sdha	Mus musculus (Mouse)	664
Q9CQA3	SDHB_MOUSE	reviewed	Succinate dehydrogenase [ubiquinone] iron-sulfur subunit, mitochondrial (EC 1.3.5.1) (Iron-sulfur subunit of complex II) (Ip)	Sdhb	Mus musculus (Mouse)	282
Q3UH60	DIP2B_MOUSE	reviewed	Disco-interacting protein 2 homolog B (DIP2 homolog B)	Dip2b Kiaa1463	Mus musculus (Mouse)	1574
Q5PR73	DIRA2_MOUSE	reviewed	GTP-binding protein Di-Ras2 (Distinct subgroup of the Ras family member 2)	Diras2	Mus musculus (Mouse)	199
O08749	DLDH_MOUSE	reviewed	Dihydrolipoyl dehydrogenase, mitochondrial (EC 1.8.1.4) (Dihydrolipoamide dehydrogenase)	Dld	Mus musculus (Mouse)	509
Q811D0	DLG1_MOUSE	reviewed	Disks large homolog 1 (Embryo-dlg/synapse-associated protein 97) (E-dlg/SAP97) (Synapse-associated protein 97) (SAP-97) (SAP97)	Dlg1 Dlgh1	Mus musculus (Mouse)	905
Q91XM9	DLG2_MOUSE	reviewed	Disks large homolog 2 (Channel-associated protein of synapse-110) (Chapsyn-110) (Postsynaptic density protein PSD-93)	Dlg2 Dlgh2	Mus musculus (Mouse)	852
P70175	DLG3_MOUSE	reviewed	Disks large homolog 3 (Synapse-associated protein 102) (SAP-102) (SAP102)	Dlg3 Dlgh3	Mus musculus (Mouse)	849
Q6PFD5	DLGP3_MOUSE	reviewed	Disks large-associated protein 3 (DAP-3) (PSD-95/SAP90-binding protein 3) (SAP90/PSD-95-associated protein 3) (SAPAP3)	Dlgap3 Dap3	Mus musculus (Mouse)	977
B1AZP2	DLGP4_MOUSE	reviewed	Disks large-associated protein 4 (DAP-4) (PSD-95/SAP90-binding protein 4) (SAP90/PSD-95-associated protein 4) (SAPAP-4)	Dlgap4 Kiaa0964 Sapap4	Mus musculus (Mouse)	992
P11531	DMD_MOUSE	reviewed	Dystrophin	Dmd	Mus musculus (Mouse)	3678
Q8BPN8	DMXL2_MOUSE	reviewed	DmX-like protein 2 (Rabconnectin-3)	Dmxl2 Kiaa0856	Mus musculus (Mouse)	3032
Q8JZM4	DNER_MOUSE	reviewed	Delta and Notch-like epidermal growth factor-related receptor (Brain EGF repeat-containing transmembrane protein)	Dner Bet Bret	Mus musculus (Mouse)	737
P63037	DNJA1_MOUSE	reviewed	DnaJ homolog subfamily A member 1 (DnaJ protein homolog 2) (Heat shock 40 kDa protein 4) (Heat shock protein J2) (HSJ-2)	Dnaja1 Dnaj2 Hsj2 Hspf4	Mus musculus (Mouse)	397
Q9QYJ0	DNJA2_MOUSE	reviewed	DnaJ homolog subfamily A member 2 (mDj3)	Dnaja2	Mus musculus (Mouse)	412
P60904	DNJC5_MOUSE	reviewed	DnaJ homolog subfamily C member 5 (Cysteine string protein) (CSP)	Dnajc5 Csp	Mus musculus (Mouse)	198
Q8K1M6	DNM1L_MOUSE	reviewed	Dynamin-1-like protein (EC 3.6.5.5) (Dynamin family member proline-rich carboxyl-terminal domain less) (Dymple) (Dynamin-related protein 1)	Dnm1l Drp1	Mus musculus (Mouse)	742
Q6NXK7	DPP10_MOUSE	reviewed	Inactive dipeptidyl peptidase 10 (Dipeptidyl peptidase X) (DPP X)	Dpp10	Mus musculus (Mouse)	797
Q9Z218	DPP6_MOUSE	reviewed	Dipeptidyl aminopeptidase-like protein 6 (DPPX) (Dipeptidyl aminopeptidase-related protein) (Dipeptidyl peptidase 6) (Dipeptidyl peptidase IV-like protein) (Dipeptidyl peptidase VI) (DPP VI)	Dpp6 Dpp-6	Mus musculus (Mouse)	804
P97427	DPYL1_MOUSE	reviewed	Dihydropyrimidinase-related protein 1 (DRP-1) (Collapsin response mediator protein 1) (CRMP-1) (Unc-33-like phosphoprotein 3) (ULIP-3)	Crmp1 Dpysl1 Ulip3	Mus musculus (Mouse)	572
O08553	DPYL2_MOUSE	reviewed	Dihydropyrimidinase-related protein 2 (DRP-2) (Unc-33-like phosphoprotein 2) (ULIP-2)	Dpysl2 Crmp2 Ulip2	Mus musculus (Mouse)	572
O35098	DPYL4_MOUSE	reviewed	Dihydropyrimidinase-related protein 4 (DRP-4) (Collapsin response mediator protein 3) (CRMP-3) (UNC33-like phosphoprotein 4) (ULIP-4)	Dpysl4 Crmp3 Ulip4	Mus musculus (Mouse)	572
Q9D2N4	DTNA_MOUSE	reviewed	Dystrobrevin alpha (DTN-A) (Alpha-dystrobrevin)	Dtna Dtn	Mus musculus (Mouse)	746
Q9JHU4	DYHC1_MOUSE	reviewed	Cytoplasmic dynein 1 heavy chain 1 (Cytoplasmic dynein heavy chain 1) (Dynein heavy chain, cytosolic)	Dync1h1 Dhc1 Dnch1 Dnchc1 Dyhc	Mus musculus (Mouse)	4644
P63168	DYL1_MOUSE	reviewed	Dynein light chain 1, cytoplasmic (8 kDa dynein light chain) (DLC8) (Dynein light chain LC8-type 1) (Protein inhibitor of neuronal nitric oxide synthase) (PIN) (mPIN)	Dynll1 Dlc1 Dncl1 Dnclc1	Mus musculus (Mouse)	89
Q9D0M5	DYL2_MOUSE	reviewed	Dynein light chain 2, cytoplasmic (8 kDa dynein light chain b) (DLC8) (DLC8b) (Dynein light chain LC8-type 2)	Dynll2 Dlc2	Mus musculus (Mouse)	89
Q8BZ98	DYN3_MOUSE	reviewed	Dynamin-3 (EC 3.6.5.5)	Dnm3 Kiaa0820	Mus musculus (Mouse)	863
Q91ZU6	DYST_MOUSE	reviewed	Dystonin (Bullous pemphigoid antigen 1) (BPA) (Dystonia musculorum protein) (Hemidesmosomal plaque protein) (Microtubule actin cross-linking factor 2)	Dst Bpag1 Macf2	Mus musculus (Mouse)	7393
Q9Z2H5	E41L1_MOUSE	reviewed	Band 4.1-like protein 1 (Neuronal protein 4.1) (4.1N)	Epb41l1 Epb4 Epb4.1l1 Kiaa0338	Mus musculus (Mouse)	879
O70318	E41L2_MOUSE	reviewed	Band 4.1-like protein 2 (Generally expressed protein 4.1) (4.1G)	Epb41l2 Epb4.1l2	Mus musculus (Mouse)	988
P56564	EAA1_MOUSE	reviewed	Excitatory amino acid transporter 1 (Glial high affinity glutamate transporter) (High-affinity neuronal glutamate transporter) (Sodium-dependent glutamate/aspartate transporter 1) (GLAST-1) (Solute carrier family 1 member 3)	Slc1a3 Eaat1 Gmt1	Mus musculus (Mouse)	543
P43006	EAA2_MOUSE	reviewed	Excitatory amino acid transporter 2 (GLT-1) (Sodium-dependent glutamate/aspartate transporter 2) (Solute carrier family 1 member 2)	Slc1a2 Eaat2 Glt1	Mus musculus (Mouse)	572
O35544	EAA4_MOUSE	reviewed	Excitatory amino acid transporter 4 (High-affinity neuronal glutamate transporter) (Sodium-dependent glutamate/aspartate transporter) (Solute carrier family 1 member 6)	Slc1a6 Eaat4	Mus musculus (Mouse)	561
Q8BMS1	ECHA_MOUSE	reviewed	Trifunctional enzyme subunit alpha, mitochondrial (TP-alpha) [Includes: Long-chain enoyl-CoA hydratase (EC 4.2.1.17); Long chain 3-hydroxyacyl-CoA dehydrogenase (EC 1.1.1.211)]	Hadha	Mus musculus (Mouse)	763
Q99JY0	ECHB_MOUSE	reviewed	Trifunctional enzyme subunit beta, mitochondrial (TP-beta) [Includes: 3-ketoacyl-CoA thiolase (EC 2.3.1.16) (Acetyl-CoA acyltransferase) (Beta-ketothiolase)]	Hadhb	Mus musculus (Mouse)	475
Q8BH95	ECHM_MOUSE	reviewed	Enoyl-CoA hydratase, mitochondrial (EC 4.2.1.17) (Enoyl-CoA hydratase 1) (Short-chain enoyl-CoA hydratase) (SCEH)	Echs1	Mus musculus (Mouse)	290
Q8K2D3	EDC3_MOUSE	reviewed	Enhancer of mRNA-decapping protein 3 (YjeF domain-containing protein 1)	Edc3 Yjdc	Mus musculus (Mouse)	508
P10126	EF1A1_MOUSE	reviewed	Elongation factor 1-alpha 1 (EF-1-alpha-1) (Elongation factor Tu) (EF-Tu) (Eukaryotic elongation factor 1 A-1) (eEF1A-1)	Eef1a1 Eef1a	Mus musculus (Mouse)	462
P62631	EF1A2_MOUSE	reviewed	Elongation factor 1-alpha 2 (EF-1-alpha-2) (Eukaryotic elongation factor 1 A-2) (eEF1A-2) (Statin-S1)	Eef1a2 Eef1al Stn	Mus musculus (Mouse)	463
O70251	EF1B_MOUSE	reviewed	Elongation factor 1-beta (EF-1-beta)	Eef1b Eef1b2	Mus musculus (Mouse)	225
Q9D8N0	EF1G_MOUSE	reviewed	Elongation factor 1-gamma (EF-1-gamma) (eEF-1B gamma)	Eef1g	Mus musculus (Mouse)	437
P58252	EF2_MOUSE	reviewed	Elongation factor 2 (EF-2)	Eef2	Mus musculus (Mouse)	858
Q8BG67	EFR3A_MOUSE	reviewed	Protein EFR3 homolog A (Protein EFR3-like)	Efr3a Kiaa0143	Mus musculus (Mouse)	819
Q6ZQ18	EFR3B_MOUSE	reviewed	Protein EFR3 homolog B	Efr3b Kiaa0953	Mus musculus (Mouse)	817
Q8BFR5	EFTU_MOUSE	reviewed	Elongation factor Tu, mitochondrial	Tufm	Mus musculus (Mouse)	452
Q9WVK4	EHD1_MOUSE	reviewed	EH domain-containing protein 1 (PAST homolog 1) (mPAST1)	Ehd1 Past1	Mus musculus (Mouse)	534
Q9QXY6	EHD3_MOUSE	reviewed	EH domain-containing protein 3	Ehd3 Ehd2	Mus musculus (Mouse)	535
Q8BHL5	ELMO2_MOUSE	reviewed	Engulfment and cell motility protein 2 (Protein ced-12 homolog A)	Elmo2 Kiaa1834	Mus musculus (Mouse)	732
Q8C7X2	EMC1_MOUSE	reviewed	ER membrane protein complex subunit 1	Emc1 Kiaa0090	Mus musculus (Mouse)	997
Q9CRD2	EMC2_MOUSE	reviewed	ER membrane protein complex subunit 2 (Tetratricopeptide repeat protein 35) (TPR repeat protein 35)	Emc2 Kiaa0103 Ttc35	Mus musculus (Mouse)	297
Q99KI3	EMC3_MOUSE	reviewed	ER membrane protein complex subunit 3 (Transmembrane protein 111)	Emc3 Tmem111	Mus musculus (Mouse)	261
Q9CZX9	EMC4_MOUSE	reviewed	ER membrane protein complex subunit 4 (Transmembrane protein 85)	Emc4 Tmem85	Mus musculus (Mouse)	183
O08579	EMD_MOUSE	reviewed	Emerin	Emd Sta	Mus musculus (Mouse)	259
Q03173	ENAH_MOUSE	reviewed	Protein enabled homolog (NPC-derived proline-rich protein 1) (NDPP-1)	Enah Mena Ndpp1	Mus musculus (Mouse)	802
Q8C522	ENDD1_MOUSE	reviewed	Endonuclease domain-containing 1 protein (EC 3.1.30.-)	Endod1 Kiaa0830	Mus musculus (Mouse)	501
P17182	ENOA_MOUSE	reviewed	Alpha-enolase (EC 4.2.1.11) (2-phospho-D-glycerate hydro-lyase) (Enolase 1) (Non-neural enolase) (NNE)	Eno1 Eno-1	Mus musculus (Mouse)	434
P17183	ENOG_MOUSE	reviewed	Gamma-enolase (EC 4.2.1.11) (2-phospho-D-glycerate hydro-lyase) (Enolase 2) (Neural enolase) (Neuron-specific enolase) (NSE)	Eno2 Eno-2	Mus musculus (Mouse)	434
P08113	ENPL_MOUSE	reviewed	Endoplasmin (94 kDa glucose-regulated protein) (GRP-94) (Endoplasmic reticulum resident protein 99) (ERp99) (Heat shock protein 90 kDa beta member 1) (Polymorphic tumor rejection antigen 1) (Tumor rejection antigen gp96)	Hsp90b1 Grp94 Tra-1 Tra1	Mus musculus (Mouse)	802
Q8BGN3	ENPP6_MOUSE	reviewed	Ectonucleotide pyrophosphatase/phosphodiesterase family member 6 (E-NPP 6) (NPP-6) (EC 3.1.4.-) (EC 3.1.4.38) (Choline-specific glycerophosphodiester phosphodiesterase) (Glycerophosphocholine cholinephosphodiesterase) (GPC-Cpde)	Enpp6	Mus musculus (Mouse)	440
O55026	ENTP2_MOUSE	reviewed	Ectonucleoside triphosphate diphosphohydrolase 2 (NTPDase 2) (EC 3.6.1.-) (CD39 antigen-like 1) (Ecto-ATP diphosphohydrolase 2) (Ecto-ATPDase 2) (Ecto-ATPase 2)	Entpd2 Cd39l1	Mus musculus (Mouse)	495
Q60902	EP15R_MOUSE	reviewed	Epidermal growth factor receptor substrate 15-like 1 (Epidermal growth factor receptor pathway substrate 15-related sequence) (Eps15-rs) (Eps15-related protein) (Eps15R)	Eps15l1 Eps15-rs Eps15R	Mus musculus (Mouse)	907
P49222	EPB42_MOUSE	reviewed	Erythrocyte membrane protein band 4.2 (Erythrocyte protein 4.2) (P4.2)	Epb42 Epb4.2	Mus musculus (Mouse)	691
Q03137	EPHA4_MOUSE	reviewed	Ephrin type-A receptor 4 (EC 2.7.10.1) (Tyrosine-protein kinase receptor MPK-3) (Tyrosine-protein kinase receptor SEK-1)	Epha4 Sek Sek1	Mus musculus (Mouse)	986
P54763	EPHB2_MOUSE	reviewed	Ephrin type-B receptor 2 (EC 2.7.10.1) (Neural kinase) (Nuk receptor tyrosine kinase) (Tyrosine-protein kinase receptor EPH-3) (Tyrosine-protein kinase receptor SEK-3)	Ephb2 Epth3 Nuk Sek3	Mus musculus (Mouse)	994
Q6PH08	ERC2_MOUSE	reviewed	ERC protein 2 (CAZ-associated structural protein 1) (CAST1)	Erc2 Cast1 D14Ertd171e Kiaa0378	Mus musculus (Mouse)	957
Q9DC16	ERGI1_MOUSE	reviewed	Endoplasmic reticulum-Golgi intermediate compartment protein 1 (ER-Golgi intermediate compartment 32 kDa protein) (ERGIC-32)	Ergic1 Ergic32	Mus musculus (Mouse)	290
Q8BFZ9	ERLN2_MOUSE	reviewed	Erlin-2 (Endoplasmic reticulum lipid raft-associated protein 2) (Stomatin-prohibitin-flotillin-HflC/K domain-containing protein 2) (SPFH domain-containing protein 2)	Erlin2 Spfh2	Mus musculus (Mouse)	340
Q5EBJ4	ERMIN_MOUSE	reviewed	Ermin (Juxtanodin) (JN)	Ermn Kiaa1189	Mus musculus (Mouse)	281
Q9D1Q6	ERP44_MOUSE	reviewed	Endoplasmic reticulum resident protein 44 (ER protein 44) (ERp44) (Thioredoxin domain-containing protein 4)	Erp44 Kiaa0573 Txndc4	Mus musculus (Mouse)	406
Q9D172	ES1_MOUSE	reviewed	ES1 protein homolog, mitochondrial	D10Jhu81e	Mus musculus (Mouse)	266
Q99LC5	ETFA_MOUSE	reviewed	Electron transfer flavoprotein subunit alpha, mitochondrial (Alpha-ETF)	Etfa	Mus musculus (Mouse)	333
Q9DCW4	ETFB_MOUSE	reviewed	Electron transfer flavoprotein subunit beta (Beta-ETF)	Etfb	Mus musculus (Mouse)	255
Q921G7	ETFD_MOUSE	reviewed	Electron transfer flavoprotein-ubiquinone oxidoreductase, mitochondrial (ETF-QO) (ETF-ubiquinone oxidoreductase) (EC 1.5.5.1) (Electron-transferring-flavoprotein dehydrogenase) (ETF dehydrogenase)	Etfdh	Mus musculus (Mouse)	616
O35382	EXOC4_MOUSE	reviewed	Exocyst complex component 4 (Exocyst complex component Sec8)	Exoc4 Sec8 Sec8l1	Mus musculus (Mouse)	975
Q8C163	EXOG_MOUSE	reviewed	Nuclease EXOG, mitochondrial (EC 3.1.30.-) (Endonuclease G-like 1) (Endo G-like 1)	Exog Endogl1	Mus musculus (Mouse)	368
P26040	EZRI_MOUSE	reviewed	Ezrin (Cytovillin) (Villin-2) (p81)	Ezr Vil2	Mus musculus (Mouse)	586
Q3TY60	F131B_MOUSE	reviewed	Protein FAM131B	Fam131b	Mus musculus (Mouse)	332
Q9D6U8	F162A_MOUSE	reviewed	Protein FAM162A (E2-induced gene 5 protein homolog) (Growth and transformation-dependent protein) (HGTD-P)	Fam162a E2ig5	Mus musculus (Mouse)	155
Q9CYH2	F213A_MOUSE	reviewed	Redox-regulatory protein FAM213A (Peroxiredoxin-like 2 activated in M-CSF stimulated monocytes) (Protein PAMM)	Fam213a Pamm	Mus musculus (Mouse)	218
Q921M7	FA49B_MOUSE	reviewed	Protein FAM49B	Fam49b	Mus musculus (Mouse)	324
O08914	FAAH1_MOUSE	reviewed	Fatty-acid amide hydrolase 1 (EC 3.5.1.99) (Anandamide amidohydrolase 1) (Oleamide hydrolase 1)	Faah Faah1	Mus musculus (Mouse)	579
Q3TDN2	FAF2_MOUSE	reviewed	FAS-associated factor 2 (UBX domain-containing protein 8)	Faf2 Kiaa0887 Ubxd8	Mus musculus (Mouse)	445
Q69ZT1	FAN1_MOUSE	reviewed	Fanconi-associated nuclease 1 (EC 3.1.21.-) (EC 3.1.4.1) (FANCD2/FANCI-associated nuclease 1) (Myotubularin-related protein 15)	Fan1 Kiaa1018 Mtmr15	Mus musculus (Mouse)	1020
F8VPU2	FARP1_MOUSE	reviewed	FERM, RhoGEF and pleckstrin domain-containing protein 1	Farp1	Mus musculus (Mouse)	1048
P19096	FAS_MOUSE	reviewed	Fatty acid synthase (EC 2.3.1.85) [Includes: [Acyl-carrier-protein] S-acetyltransferase (EC 2.3.1.38); [Acyl-carrier-protein] S-malonyltransferase (EC 2.3.1.39); 3-oxoacyl-[acyl-carrier-protein] synthase (EC 2.3.1.41); 3-oxoacyl-[acyl-carrier-protein] reductase (EC 1.1.1.100); 3-hydroxyacyl-[acyl-carrier-protein] dehydratase (EC 4.2.1.59); Enoyl-[acyl-carrier-protein] reductase (EC 1.3.1.39); Ole…	Fasn	Mus musculus (Mouse)	2504
Q7TQF2	FBX10_MOUSE	reviewed	F-box only protein 10	Fbxo10 Gm634	Mus musculus (Mouse)	950
Q9CQ92	FIS1_MOUSE	reviewed	Mitochondrial fission 1 protein (FIS1 homolog) (Tetratricopeptide repeat protein 11) (TPR repeat protein 11)	Fis1 Ttc11	Mus musculus (Mouse)	152
P26883	FKB1A_MOUSE	reviewed	Peptidyl-prolyl cis-trans isomerase FKBP1A (PPIase FKBP1A) (EC 5.2.1.8) (12 kDa FK506-binding protein) (12 kDa FKBP) (FKBP-12) (Calstabin-1) (FK506-binding protein 1A) (FKBP-1A) (Immunophilin FKBP12) (Rotamase)	Fkbp1a Fkbp1	Mus musculus (Mouse)	108
P45878	FKBP2_MOUSE	reviewed	Peptidyl-prolyl cis-trans isomerase FKBP2 (PPIase FKBP2) (EC 5.2.1.8) (13 kDa FK506-binding protein) (13 kDa FKBP) (FKBP-13) (FK506-binding protein 2) (FKBP-2) (Immunophilin FKBP13) (Rotamase)	Fkbp2 Fkbp13	Mus musculus (Mouse)	140
Q62446	FKBP3_MOUSE	reviewed	Peptidyl-prolyl cis-trans isomerase FKBP3 (PPIase FKBP3) (EC 5.2.1.8) (25 kDa FK506-binding protein) (25 kDa FKBP) (FKBP-25) (FK506-binding protein 3) (FKBP-3) (Immunophilin FKBP25) (Rapamycin-selective 25 kDa immunophilin) (Rotamase)	Fkbp3 Fkbp25	Mus musculus (Mouse)	224
O35465	FKBP8_MOUSE	reviewed	Peptidyl-prolyl cis-trans isomerase FKBP8 (PPIase FKBP8) (EC 5.2.1.8) (38 kDa FK506-binding protein) (38 kDa FKBP) (FKBP-38) (mFKBP38) (FK506-binding protein 8) (FKBP-8) (FKBPR38) (Rotamase)	Fkbp8 Fkbp38 Sam11	Mus musculus (Mouse)	402
O08917	FLOT1_MOUSE	reviewed	Flotillin-1	Flot1	Mus musculus (Mouse)	428
Q60634	FLOT2_MOUSE	reviewed	Flotillin-2 (Epidermal surface antigen) (ESA) (Membrane component chromosome 17 surface marker 1 homolog)	Flot2 Esa1 M17s1	Mus musculus (Mouse)	428
A2APV2	FMNL2_MOUSE	reviewed	Formin-like protein 2 (Protein Man)	Fmnl2 Kiaa1902 Man	Mus musculus (Mouse)	1086
O35409	FOLH1_MOUSE	reviewed	Glutamate carboxypeptidase 2 (EC 3.4.17.21) (Folate hydrolase 1) (Folylpoly-gamma-glutamate carboxypeptidase) (FGCP) (Glutamate carboxypeptidase II) (GCPII) (Membrane glutamate carboxypeptidase) (mGCP) (N-acetylated-alpha-linked acidic dipeptidase I) (NAALADase I) (Prostate-specific membrane antigen homolog) (Pteroylpoly-gamma-glutamate carboxypeptidase)	Folh1 Mopsm Naalad1	Mus musculus (Mouse)	752
B1AXV0	FRS1L_MOUSE	reviewed	DOMON domain-containing protein FRRS1L (Ferric-chelate reductase 1-like protein)	Frrs1l	Mus musculus (Mouse)	293
Q61553	FSCN1_MOUSE	reviewed	Fascin (Singed-like protein)	Fscn1 Fan1 Snl	Mus musculus (Mouse)	493
P97807	FUMH_MOUSE	reviewed	Fumarate hydratase, mitochondrial (Fumarase) (EC 4.2.1.2) (EF-3)	Fh Fh1	Mus musculus (Mouse)	507
Q9D6K8	FUND2_MOUSE	reviewed	FUN14 domain-containing protein 2 (Hepatitis C virus core-binding protein 6)	Fundc2 Hcbp6	Mus musculus (Mouse)	151
Q9D164	FXYD6_MOUSE	reviewed	FXYD domain-containing ion transport regulator 6 (PLM-like protein) (Phosphohippolin)	Fxyd6 Plp	Mus musculus (Mouse)	94
P39688	FYN_MOUSE	reviewed	Tyrosine-protein kinase Fyn (EC 2.7.10.2) (Proto-oncogene c-Fyn) (p59-Fyn)	Fyn	Mus musculus (Mouse)	537
Q9Z1T6	FYV1_MOUSE	reviewed	1-phosphatidylinositol 3-phosphate 5-kinase (Phosphatidylinositol 3-phosphate 5-kinase) (EC 2.7.1.150) (FYVE finger-containing phosphoinositide kinase) (PIKfyve) (Phosphatidylinositol 3-phosphate 5-kinase type III) (PIPkin-III) (Type III PIP kinase) (p235)	Pikfyve Kiaa0981 Pip5k3	Mus musculus (Mouse)	2097
P16858	G3P_MOUSE	reviewed	Glyceraldehyde-3-phosphate dehydrogenase (GAPDH) (EC 1.2.1.12) (Peptidyl-cysteine S-nitrosylase GAPDH) (EC 2.6.99.-)	Gapdh Gapd	Mus musculus (Mouse)	333
P06745	G6PI_MOUSE	reviewed	Glucose-6-phosphate isomerase (GPI) (EC 5.3.1.9) (Autocrine motility factor) (AMF) (Neuroleukin) (NLK) (Phosphoglucose isomerase) (PGI) (Phosphohexose isomerase) (PHI)	Gpi Gpi1	Mus musculus (Mouse)	558
Q9WV18	GABR1_MOUSE	reviewed	Gamma-aminobutyric acid type B receptor subunit 1 (GABA-B receptor 1) (GABA-B-R1) (GABA-BR1) (GABABR1) (Gb1)	Gabbr1	Mus musculus (Mouse)	960
P61922	GABT_MOUSE	reviewed	4-aminobutyrate aminotransferase, mitochondrial (EC 2.6.1.19) ((S)-3-amino-2-methylpropionate transaminase) (EC 2.6.1.22) (GABA aminotransferase) (GABA-AT) (Gamma-amino-N-butyrate transaminase) (GABA transaminase) (GABA-T) (L-AIBAT)	Abat Gabat	Mus musculus (Mouse)	500
Q8BHN3	GANAB_MOUSE	reviewed	Neutral alpha-glucosidase AB (EC 3.2.1.84) (Alpha-glucosidase 2) (Glucosidase II subunit alpha)	Ganab G2an Kiaa0088	Mus musculus (Mouse)	944
Q60780	GAS7_MOUSE	reviewed	Growth arrest-specific protein 7 (GAS-7)	Gas7	Mus musculus (Mouse)	421
P62874	GBB1_MOUSE	reviewed	Guanine nucleotide-binding protein G(I)/G(S)/G(T) subunit beta-1 (Transducin beta chain 1)	Gnb1	Mus musculus (Mouse)	340
P62880	GBB2_MOUSE	reviewed	Guanine nucleotide-binding protein G(I)/G(S)/G(T) subunit beta-2 (G protein subunit beta-2) (Transducin beta chain 2)	Gnb2	Mus musculus (Mouse)	340
P29387	GBB4_MOUSE	reviewed	Guanine nucleotide-binding protein subunit beta-4 (Transducin beta chain 4)	Gnb4	Mus musculus (Mouse)	340
P62881	GBB5_MOUSE	reviewed	Guanine nucleotide-binding protein subunit beta-5 (Gbeta5) (Transducin beta chain 5)	Gnb5	Mus musculus (Mouse)	395
Q9CXP8	GBG10_MOUSE	reviewed	Guanine nucleotide-binding protein G(I)/G(S)/G(O) subunit gamma-10	Gng10	Mus musculus (Mouse)	68
Q9DAS9	GBG12_MOUSE	reviewed	Guanine nucleotide-binding protein G(I)/G(S)/G(O) subunit gamma-12	Gng12	Mus musculus (Mouse)	72
P63213	GBG2_MOUSE	reviewed	Guanine nucleotide-binding protein G(I)/G(S)/G(O) subunit gamma-2 (G gamma-I)	Gng2	Mus musculus (Mouse)	71
P63216	GBG3_MOUSE	reviewed	Guanine nucleotide-binding protein G(I)/G(S)/G(O) subunit gamma-3	Gng3 Gngt3	Mus musculus (Mouse)	75
P50153	GBG4_MOUSE	reviewed	Guanine nucleotide-binding protein G(I)/G(S)/G(O) subunit gamma-4	Gng4 Gngt4	Mus musculus (Mouse)	75
Q61016	GBG7_MOUSE	reviewed	Guanine nucleotide-binding protein G(I)/G(S)/G(O) subunit gamma-7	Gng7 Gngt7	Mus musculus (Mouse)	68
P62812	GBRA1_MOUSE	reviewed	Gamma-aminobutyric acid receptor subunit alpha-1 (GABA(A) receptor subunit alpha-1)	Gabra1 Gabra-1	Mus musculus (Mouse)	455
P26048	GBRA2_MOUSE	reviewed	Gamma-aminobutyric acid receptor subunit alpha-2 (GABA(A) receptor subunit alpha-2)	Gabra2 Gabra-2	Mus musculus (Mouse)	451
P63137	GBRB2_MOUSE	reviewed	Gamma-aminobutyric acid receptor subunit beta-2 (GABA(A) receptor subunit beta-2)	Gabrb2 Gabrb-2	Mus musculus (Mouse)	512
P22723	GBRG2_MOUSE	reviewed	Gamma-aminobutyric acid receptor subunit gamma-2 (GABA(A) receptor subunit gamma-2)	Gabrg2	Mus musculus (Mouse)	474
O88741	GDAP1_MOUSE	reviewed	Ganglioside-induced differentiation-associated protein 1 (GDAP1)	Gdap1	Mus musculus (Mouse)	358
Q9JL56	GDE1_MOUSE	reviewed	Glycerophosphodiester phosphodiesterase 1 (EC 3.1.4.44) (Membrane-interacting protein of RGS16)	Gde1 Mir16	Mus musculus (Mouse)	331
P50396	GDIA_MOUSE	reviewed	Rab GDP dissociation inhibitor alpha (Rab GDI alpha) (Guanosine diphosphate dissociation inhibitor 1) (GDI-1)	Gdi1 Rabgdia	Mus musculus (Mouse)	447
Q61598	GDIB_MOUSE	reviewed	Rab GDP dissociation inhibitor beta (Rab GDI beta) (GDI-3) (Guanosine diphosphate dissociation inhibitor 2) (GDI-2)	Gdi2 Gdi3	Mus musculus (Mouse)	445
Q99PT1	GDIR1_MOUSE	reviewed	Rho GDP-dissociation inhibitor 1 (Rho GDI 1) (GDI-1) (Rho-GDI alpha)	Arhgdia C87222 Gdi1	Mus musculus (Mouse)	204
Q8BUV3	GEPH_MOUSE	reviewed	Gephyrin [Includes: Molybdopterin adenylyltransferase (MPT adenylyltransferase) (EC 2.7.7.75) (Domain G); Molybdopterin molybdenumtransferase (MPT Mo-transferase) (EC 2.10.1.1) (Domain E)]	Gphn	Mus musculus (Mouse)	769
Q99JP7	GGT7_MOUSE	reviewed	Gamma-glutamyltransferase 7 (GGT 7) (EC 2.3.2.2) (Gamma-glutamyltransferase-like 3) (Gamma-glutamyltranspeptidase 7) (Glutathione hydrolase 7) (EC 3.4.19.13) [Cleaved into: Gamma-glutamyltransferase 7 heavy chain; Gamma-glutamyltransferase 7 light chain]	Ggt7 Ggtl3	Mus musculus (Mouse)	662
Q9D6M3	GHC1_MOUSE	reviewed	Mitochondrial glutamate carrier 1 (GC-1) (Glutamate/H(+) symporter 1) (Solute carrier family 25 member 22)	Slc25a22 Gc1	Mus musculus (Mouse)	323
Q9DB41	GHC2_MOUSE	reviewed	Mitochondrial glutamate carrier 2 (GC-2) (Glutamate/H(+) symporter 2) (Solute carrier family 25 member 18)	Slc25a18 Gc2	Mus musculus (Mouse)	320
P15105	GLNA_MOUSE	reviewed	Glutamine synthetase (GS) (EC 6.3.1.2) (Glutamate decarboxylase) (EC 4.1.1.15) (Glutamate--ammonia ligase)	Glul Glns	Mus musculus (Mouse)	373
Q64516	GLPK_MOUSE	reviewed	Glycerol kinase (GK) (Glycerokinase) (EC 2.7.1.30) (ATP:glycerol 3-phosphotransferase)	Gk Gyk	Mus musculus (Mouse)	559
D3Z7P3	GLSK_MOUSE	reviewed	Glutaminase kidney isoform, mitochondrial (GLS) (EC 3.5.1.2)	Gls Gls1 Kiaa0838	Mus musculus (Mouse)	674
Q9JL62	GLTP_MOUSE	reviewed	Glycolipid transfer protein (GLTP)	Gltp	Mus musculus (Mouse)	209
P21278	GNA11_MOUSE	reviewed	Guanine nucleotide-binding protein subunit alpha-11 (G alpha-11) (G-protein subunit alpha-11)	Gna11 Gna-11	Mus musculus (Mouse)	359
P27601	GNA13_MOUSE	reviewed	Guanine nucleotide-binding protein subunit alpha-13 (G alpha-13) (G-protein subunit alpha-13)	Gna13 Gna-13	Mus musculus (Mouse)	377
B2RSH2	GNAI1_MOUSE	reviewed	Guanine nucleotide-binding protein G(i) subunit alpha-1 (Adenylate cyclase-inhibiting G alpha protein)	Gnai1 Gnai-1	Mus musculus (Mouse)	354
P08752	GNAI2_MOUSE	reviewed	Guanine nucleotide-binding protein G(i) subunit alpha-2 (Adenylate cyclase-inhibiting G alpha protein)	Gnai2 Gnai-2	Mus musculus (Mouse)	355
Q9DC51	GNAI3_MOUSE	reviewed	Guanine nucleotide-binding protein G(k) subunit alpha (G(i) alpha-3)	Gnai3	Mus musculus (Mouse)	354
P18872	GNAO_MOUSE	reviewed	Guanine nucleotide-binding protein G(o) subunit alpha	Gnao1 Gna0 Gnao	Mus musculus (Mouse)	354
P21279	GNAQ_MOUSE	reviewed	Guanine nucleotide-binding protein G(q) subunit alpha (Guanine nucleotide-binding protein alpha-q)	Gnaq	Mus musculus (Mouse)	359
Q6R0H7	GNAS1_MOUSE	reviewed	Guanine nucleotide-binding protein G(s) subunit alpha isoforms XLas (Adenylate cyclase-stimulating G alpha protein) (Extra large alphas protein) (XLalphas)	Gnas Gnas1	Mus musculus (Mouse)	1133
O70443	GNAZ_MOUSE	reviewed	Guanine nucleotide-binding protein G(z) subunit alpha (G(x) alpha chain) (Gz-alpha)	Gnaz	Mus musculus (Mouse)	355
P55937	GOGA3_MOUSE	reviewed	Golgin subfamily A member 3 (Golgin-160) (Male-enhanced antigen 2) (MEA-2)	Golga3 Mea2	Mus musculus (Mouse)	1487
Q8C419	GP158_MOUSE	reviewed	Probable G-protein coupled receptor 158	Gpr158 Kiaa1136	Mus musculus (Mouse)	1200
Q64521	GPDM_MOUSE	reviewed	Glycerol-3-phosphate dehydrogenase, mitochondrial (GPD-M) (GPDH-M) (EC 1.1.5.3) (Protein TISP38)	Gpd2 Gdm1	Mus musculus (Mouse)	727
P35802	GPM6A_MOUSE	reviewed	Neuronal membrane glycoprotein M6-a (M6a)	Gpm6a M6a	Mus musculus (Mouse)	278
P35803	GPM6B_MOUSE	reviewed	Neuronal membrane glycoprotein M6-b (M6b)	Gpm6b M6b	Mus musculus (Mouse)	328
Q9QY42	GPR37_MOUSE	reviewed	Prosaposin receptor GPR37 (G-protein coupled receptor 37)	Gpr37	Mus musculus (Mouse)	600
Q91Z53	GRHPR_MOUSE	reviewed	Glyoxylate reductase/hydroxypyruvate reductase (EC 1.1.1.79) (EC 1.1.1.81)	Grhpr Glxr	Mus musculus (Mouse)	328
Q9Z2W9	GRIA3_MOUSE	reviewed	Glutamate receptor 3 (GluR-3) (AMPA-selective glutamate receptor 3) (GluR-C) (GluR-K3) (Glutamate receptor ionotropic, AMPA 3) (GluA3)	Gria3 Glur3 Kiaa4184	Mus musculus (Mouse)	888
Q61625	GRID2_MOUSE	reviewed	Glutamate receptor ionotropic, delta-2 (GluD2) (GluR delta-2 subunit)	Grid2	Mus musculus (Mouse)	1007
Q3UNH4	GRIN1_MOUSE	reviewed	G protein-regulated inducer of neurite outgrowth 1 (GRIN1)	Gprin1	Mus musculus (Mouse)	932
P97772	GRM1_MOUSE	reviewed	Metabotropic glutamate receptor 1 (mGluR1)	Grm1 Gprc1a Mglur1	Mus musculus (Mouse)	1199
Q14BI2	GRM2_MOUSE	reviewed	Metabotropic glutamate receptor 2 (mGluR2)	Grm2 Gprc1b Mglur2	Mus musculus (Mouse)	872
Q9QYS2	GRM3_MOUSE	reviewed	Metabotropic glutamate receptor 3 (mGluR3)	Grm3 Gprc1c Mglur3	Mus musculus (Mouse)	879
Q3UVX5	GRM5_MOUSE	reviewed	Metabotropic glutamate receptor 5 (mGluR5)	Grm5 Gprc1e Mglur5	Mus musculus (Mouse)	1203
P38647	GRP75_MOUSE	reviewed	Stress-70 protein, mitochondrial (75 kDa glucose-regulated protein) (GRP-75) (Heat shock 70 kDa protein 9) (Mortalin) (Peptide-binding protein 74) (PBP74) (p66 MOT)	Hspa9 Grp75 Hsp74 Hspa9a	Mus musculus (Mouse)	679
P20029	GRP78_MOUSE	reviewed	78 kDa glucose-regulated protein (GRP-78) (Heat shock 70 kDa protein 5) (Immunoglobulin heavy chain-binding protein) (BiP)	Hspa5 Grp78	Mus musculus (Mouse)	655
Q2NL51	GSK3A_MOUSE	reviewed	Glycogen synthase kinase-3 alpha (GSK-3 alpha) (EC 2.7.11.26) (Serine/threonine-protein kinase GSK3A) (EC 2.7.11.1)	Gsk3a	Mus musculus (Mouse)	490
Q9WV60	GSK3B_MOUSE	reviewed	Glycogen synthase kinase-3 beta (GSK-3 beta) (EC 2.7.11.26) (Serine/threonine-protein kinase GSK3B) (EC 2.7.11.1)	Gsk3b	Mus musculus (Mouse)	420
Q61543	GSLG1_MOUSE	reviewed	Golgi apparatus protein 1 (E-selectin ligand 1) (ESL-1) (Selel) (Golgi sialoglycoprotein MG-160)	Glg1 Esl1 Mg160 Selel	Mus musculus (Mouse)	1175
P10649	GSTM1_MOUSE	reviewed	Glutathione S-transferase Mu 1 (EC 2.5.1.18) (GST 1-1) (GST class-mu 1) (Glutathione S-transferase GT8.7) (pmGT10)	Gstm1	Mus musculus (Mouse)	218
P48774	GSTM5_MOUSE	reviewed	Glutathione S-transferase Mu 5 (EC 2.5.1.18) (Fibrous sheath component 2) (Fsc2) (GST class-mu 5)	Gstm5 Fsc2 Gstm3	Mus musculus (Mouse)	224
P19157	GSTP1_MOUSE	reviewed	Glutathione S-transferase P 1 (Gst P1) (EC 2.5.1.18) (GST YF-YF) (GST class-pi) (GST-piB) (Preadipocyte growth factor)	Gstp1 Gstpib	Mus musculus (Mouse)	210
Q8BW41	PMGT2_MOUSE	reviewed	Protein O-linked-mannose beta-1,4-N-acetylglucosaminyltransferase 2 (POMGnT2) (EC 2.4.1.-) (Extracellular O-linked N-acetylglucosamine transferase-like) (Glycosyltransferase-like domain-containing protein 2)	Pomgnt2 Ago61 Eogtl Gtdc2	Mus musculus (Mouse)	605
P17809	GTR1_MOUSE	reviewed	Solute carrier family 2, facilitated glucose transporter member 1 (Glucose transporter type 1, erythrocyte/brain) (GLUT-1) (GT1)	Slc2a1 Glut-1 Glut1	Mus musculus (Mouse)	492
P15864	H12_MOUSE	reviewed	Histone H1.2 (H1 VAR.1) (H1c)	Hist1h1c H1f2	Mus musculus (Mouse)	212
Q8K2C9	HACD3_MOUSE	reviewed	Very-long-chain (3R)-3-hydroxyacyl-CoA dehydratase 3 (EC 4.2.1.134) (3-hydroxyacyl-CoA dehydratase 3) (HACD3) (Butyrate-induced protein 1) (B-ind1) (Protein tyrosine phosphatase-like protein PTPLAD1) (Protein-tyrosine phosphatase-like A domain-containing protein 1)	ptplad1 hacd3	Mus musculus (Mouse)	362
P01942	HBA_MOUSE	reviewed	Hemoglobin subunit alpha (Alpha-globin) (Hemoglobin alpha chain)	Hba Hba-a1	Mus musculus (Mouse)	142
P02088	HBB1_MOUSE	reviewed	Hemoglobin subunit beta-1 (Beta-1-globin) (Hemoglobin beta-1 chain) (Hemoglobin beta-major chain)	Hbb-b1	Mus musculus (Mouse)	147
O88704	HCN1_MOUSE	reviewed	Potassium/sodium hyperpolarization-activated cyclic nucleotide-gated channel 1 (Brain cyclic nucleotide-gated channel 1) (BCNG-1) (Hyperpolarization-activated cation channel 2) (HAC-2)	Hcn1 Bcng1 Hac2	Mus musculus (Mouse)	910
O88703	HCN2_MOUSE	reviewed	Potassium/sodium hyperpolarization-activated cyclic nucleotide-gated channel 2 (Brain cyclic nucleotide-gated channel 2) (BCNG-2) (Hyperpolarization-activated cation channel 1) (HAC-1)	Hcn2 Bcng2 Hac1	Mus musculus (Mouse)	863
Q3UGR5	HDHD2_MOUSE	reviewed	Haloacid dehalogenase-like hydrolase domain-containing protein 2	Hdhd2	Mus musculus (Mouse)	259
Q640R3	HECAM_MOUSE	reviewed	Hepatocyte cell adhesion molecule (Protein hepaCAM)	Hepacam	Mus musculus (Mouse)	418
P22315	HEMH_MOUSE	reviewed	Ferrochelatase, mitochondrial (EC 4.99.1.1) (Heme synthase) (Protoheme ferro-lyase)	Fech	Mus musculus (Mouse)	420
P20060	HEXB_MOUSE	reviewed	Beta-hexosaminidase subunit beta (EC 3.2.1.52) (Beta-N-acetylhexosaminidase subunit beta) (Hexosaminidase subunit B) (N-acetyl-beta-glucosaminidase subunit beta)	Hexb	Mus musculus (Mouse)	536
O70252	HMOX2_MOUSE	reviewed	Heme oxygenase 2 (HO-2) (EC 1.14.99.3)	Hmox2	Mus musculus (Mouse)	315
P61979	HNRPK_MOUSE	reviewed	Heterogeneous nuclear ribonucleoprotein K (hnRNP K)	Hnrnpk Hnrpk	Mus musculus (Mouse)	463
Q9Z2Y3	HOME1_MOUSE	reviewed	Homer protein homolog 1 (Homer-1) (VASP/Ena-related gene up-regulated during seizure and LTP 1) (Vesl-1)	Homer1 Vesl1	Mus musculus (Mouse)	366
P84075	HPCA_MOUSE	reviewed	Neuron-specific calcium-binding protein hippocalcin	Hpca	Mus musculus (Mouse)	193
Q8BGZ1	HPCL4_MOUSE	reviewed	Hippocalcin-like protein 4 (Neural visinin-like protein 2) (NVP-2)	Hpcal4	Mus musculus (Mouse)	191
Q9QUP5	HPLN1_MOUSE	reviewed	Hyaluronan and proteoglycan link protein 1 (Cartilage-linking protein 1) (Cartilage-link protein) (Proteoglycan link protein)	Hapln1 Crtl1	Mus musculus (Mouse)	356
Q9ESM3	HPLN2_MOUSE	reviewed	Hyaluronan and proteoglycan link protein 2 (Brain link protein 1)	Hapln2 Bral1	Mus musculus (Mouse)	341
Q80WM4	HPLN4_MOUSE	reviewed	Hyaluronan and proteoglycan link protein 4 (Brain link protein 2)	Hapln4 Bral2 Lpr4	Mus musculus (Mouse)	400
P00493	HPRT_MOUSE	reviewed	Hypoxanthine-guanine phosphoribosyltransferase (HGPRT) (HGPRTase) (EC 2.4.2.8) (HPRT B)	Hprt1 Hprt	Mus musculus (Mouse)	218
Q8K0U4	HS12A_MOUSE	reviewed	Heat shock 70 kDa protein 12A	Hspa12a Kiaa0417	Mus musculus (Mouse)	675
P17879	HS71B_MOUSE	reviewed	Heat shock 70 kDa protein 1B (Heat shock 70 kDa protein 1) (HSP70.1)	Hspa1b Hcp70.1 Hsp70-1 Hsp70a1 Hspa1	Mus musculus (Mouse)	642
P48722	HS74L_MOUSE	reviewed	Heat shock 70 kDa protein 4L (Heat shock 70-related protein APG-1) (Osmotic stress protein 94)	Hspa4l Apg1 Hsp4l Osp94	Mus musculus (Mouse)	838
P07901	HS90A_MOUSE	reviewed	Heat shock protein HSP 90-alpha (Heat shock 86 kDa) (HSP 86) (HSP86) (Tumor-specific transplantation 86 kDa antigen) (TSTA)	Hsp90aa1 Hsp86 Hsp86-1 Hspca	Mus musculus (Mouse)	733
P11499	HS90B_MOUSE	reviewed	Heat shock protein HSP 90-beta (Heat shock 84 kDa) (HSP 84) (HSP84) (Tumor-specific transplantation 84 kDa antigen) (TSTA)	Hsp90ab1 Hsp84 Hsp84-1 Hspcb	Mus musculus (Mouse)	724
Q9CQZ1	HSBP1_MOUSE	reviewed	Heat shock factor-binding protein 1	Hsbp1	Mus musculus (Mouse)	76
Q8BTX9	HSDL1_MOUSE	reviewed	Inactive hydroxysteroid dehydrogenase-like protein 1	Hsdl1	Mus musculus (Mouse)	330
Q61316	HSP74_MOUSE	reviewed	Heat shock 70 kDa protein 4 (Heat shock 70-related protein APG-2)	Hspa4 Apg2 Hsp110	Mus musculus (Mouse)	841
P63017	HSP7C_MOUSE	reviewed	Heat shock cognate 71 kDa protein (Heat shock 70 kDa protein 8)	Hspa8 Hsc70 Hsc73	Mus musculus (Mouse)	646
P17710	HXK1_MOUSE	reviewed	Hexokinase-1 (EC 2.7.1.1) (Hexokinase type I) (HK I) (Hexokinase, tumor isozyme)	Hk1	Mus musculus (Mouse)	974
Q9D379	HYEP_MOUSE	reviewed	Epoxide hydrolase 1 (EC 3.3.2.9) (Epoxide hydratase) (Microsomal epoxide hydrolase)	Ephx1	Mus musculus (Mouse)	455
Q9JKR6	HYOU1_MOUSE	reviewed	Hypoxia up-regulated protein 1 (GRP-170) (140 kDa Ca(2+)-binding protein) (CBP-140)	Hyou1 Grp170	Mus musculus (Mouse)	999
Q60625	ICAM5_MOUSE	reviewed	Intercellular adhesion molecule 5 (ICAM-5) (Telencephalin)	Icam5 Icam3 Tlcn	Mus musculus (Mouse)	917
Q9D6R2	IDH3A_MOUSE	reviewed	Isocitrate dehydrogenase [NAD] subunit alpha, mitochondrial (EC 1.1.1.41) (Isocitric dehydrogenase subunit alpha) (NAD(+)-specific ICDH subunit alpha)	Idh3a	Mus musculus (Mouse)	366
P70404	IDHG1_MOUSE	reviewed	Isocitrate dehydrogenase [NAD] subunit gamma 1, mitochondrial (EC 1.1.1.41) (Isocitric dehydrogenase subunit gamma) (NAD(+)-specific ICDH subunit gamma)	Idh3g	Mus musculus (Mouse)	393
P54071	IDHP_MOUSE	reviewed	Isocitrate dehydrogenase [NADP], mitochondrial (IDH) (EC 1.1.1.42) (ICD-M) (IDP) (NADP(+)-specific ICDH) (Oxalosuccinate decarboxylase)	Idh2	Mus musculus (Mouse)	452
P63242	IF5A1_MOUSE	reviewed	Eukaryotic translation initiation factor 5A-1 (eIF-5A-1) (eIF-5A1) (Eukaryotic initiation factor 5A isoform 1) (eIF-5A) (eIF-4D)	Eif5a	Mus musculus (Mouse)	154
Q8BGY2	IF5A2_MOUSE	reviewed	Eukaryotic translation initiation factor 5A-2 (eIF-5A-2) (eIF-5A2) (Eukaryotic initiation factor 5A isoform 2)	Eif5a2	Mus musculus (Mouse)	153
Q7TNR6	IGS21_MOUSE	reviewed	Immunoglobulin superfamily member 21 (IgSF21)	Igsf21	Mus musculus (Mouse)	468
Q8R366	IGSF8_MOUSE	reviewed	Immunoglobulin superfamily member 8 (IgSF8) (CD81 partner 3) (Glu-Trp-Ile EWI motif-containing protein 2) (EWI-2) (Keratinocyte-associated transmembrane protein 4) (KCT-4) (Prostaglandin regulatory-like protein) (PGRL) (CD antigen CD316)	Igsf8 Ewi2 Kct4 Pgrl	Mus musculus (Mouse)	611
P70168	IMB1_MOUSE	reviewed	Importin subunit beta-1 (Karyopherin subunit beta-1) (Nuclear factor p97) (Pore targeting complex 97 kDa subunit) (PTAC97) (SCG)	Kpnb1 Impnb	Mus musculus (Mouse)	876
Q8CAQ8	MIC60_MOUSE	reviewed	MICOS complex subunit Mic60 (Mitochondrial inner membrane protein) (Mitofilin)	Immt Mic60	Mus musculus (Mouse)	757
Q8R0S2	IQEC1_MOUSE	reviewed	IQ motif and SEC7 domain-containing protein 1	Iqsec1 Kiaa0763	Mus musculus (Mouse)	961
Q9JM63	KCJ10_MOUSE	reviewed	ATP-sensitive inward rectifier potassium channel 10 (Inward rectifier K(+) channel Kir4.1) (Potassium channel, inwardly rectifying subfamily J member 10)	Kcnj10	Mus musculus (Mouse)	379
P63250	KCNJ3_MOUSE	reviewed	G protein-activated inward rectifier potassium channel 1 (GIRK-1) (Inward rectifier K(+) channel Kir3.1) (Potassium channel, inwardly rectifying subfamily J member 3)	Kcnj3 Girk1	Mus musculus (Mouse)	501
P35569	IRS1_MOUSE	reviewed	Insulin receptor substrate 1 (IRS-1)	Irs1 Irs-1	Mus musculus (Mouse)	1233
P43406	ITAV_MOUSE	reviewed	Integrin alpha-V (Vitronectin receptor subunit alpha) (CD antigen CD51) [Cleaved into: Integrin alpha-V heavy chain; Integrin alpha-V light chain]	Itgav	Mus musculus (Mouse)	1044
Q91VK4	ITM2C_MOUSE	reviewed	Integral membrane protein 2C (Transmembrane protein BRI3) [Cleaved into: CT-BRI3]	Itm2c	Mus musculus (Mouse)	269
P11881	ITPR1_MOUSE	reviewed	Inositol 1,4,5-trisphosphate receptor type 1 (IP3 receptor isoform 1) (IP3R 1) (InsP3R1) (Inositol 1,4,5-trisphosphate-binding protein P400) (Protein PCD-6) (Purkinje cell protein 1) (Type 1 inositol 1,4,5-trisphosphate receptor) (Type 1 InsP3 receptor)	Itpr1 Insp3r Pcd6 Pcp1	Mus musculus (Mouse)	2749
Q9Z0R4	ITSN1_MOUSE	reviewed	Intersectin-1 (EH and SH3 domains protein 1)	Itsn1 Ese1 Itsn	Mus musculus (Mouse)	1714
Q9JHI5	IVD_MOUSE	reviewed	Isovaleryl-CoA dehydrogenase, mitochondrial (IVD) (EC 1.3.8.4)	Ivd	Mus musculus (Mouse)	424
Q9DCX8	IYD1_MOUSE	reviewed	Iodotyrosine dehalogenase 1 (IYD-1) (EC 1.22.1.1)	Iyd Dehal1	Mus musculus (Mouse)	285
Q5XKN4	JAGN1_MOUSE	reviewed	Protein jagunal homolog 1	Jagn1	Mus musculus (Mouse)	183
Q80TL4	K1045_MOUSE	reviewed	Protein KIAA1045	Kiaa1045	Mus musculus (Mouse)	400
Q8BYI8	K1467_MOUSE	reviewed	Uncharacterized protein KIAA1467	Kiaa1467	Mus musculus (Mouse)	624
Q68FD9	K1549_MOUSE	reviewed	UPF0606 protein KIAA1549	Kiaa1549	Mus musculus (Mouse)	1940
Q3TTY5	K22E_MOUSE	reviewed	Keratin, type II cytoskeletal 2 epidermal (Cytokeratin-2e) (CK-2e) (Epithelial keratin-2e) (Keratin-2 epidermis) (Keratin-2e) (K2e) (Type-II keratin Kb2)	Krt2 K2e Krt2-17 Krt2a	Mus musculus (Mouse)	707
P04104	K2C1_MOUSE	reviewed	Keratin, type II cytoskeletal 1 (67 kDa cytokeratin) (Cytokeratin-1) (CK-1) (Keratin-1) (K1) (Type-II keratin Kb1)	Krt1 Krt2-1	Mus musculus (Mouse)	637
Q922U2	K2C5_MOUSE	reviewed	Keratin, type II cytoskeletal 5 (Cytokeratin-5) (CK-5) (Keratin-5) (K5) (Type-II keratin Kb5)	Krt5 Krt2-5	Mus musculus (Mouse)	580
P47857	PFKAM_MOUSE	reviewed	ATP-dependent 6-phosphofructokinase, muscle type (ATP-PFK) (PFK-M) (EC 2.7.1.11) (6-phosphofructokinase type A) (Phosphofructo-1-kinase isozyme A) (PFK-A) (Phosphohexokinase)	Pfkm Pfk-m Pfka	Mus musculus (Mouse)	780
P12382	PFKAL_MOUSE	reviewed	ATP-dependent 6-phosphofructokinase, liver type (ATP-PFK) (PFK-L) (EC 2.7.1.11) (6-phosphofructokinase type B) (Phosphofructo-1-kinase isozyme B) (PFK-B) (Phosphohexokinase)	Pfkl Pfk-l Pfkb	Mus musculus (Mouse)	780
Q9WUA3	PFKAP_MOUSE	reviewed	ATP-dependent 6-phosphofructokinase, platelet type (ATP-PFK) (PFK-P) (EC 2.7.1.11) (6-phosphofructokinase type C) (Phosphofructo-1-kinase isozyme C) (PFK-C) (Phosphohexokinase)	Pfkp Pfkc	Mus musculus (Mouse)	784
Q9R0Y5	KAD1_MOUSE	reviewed	Adenylate kinase isoenzyme 1 (AK 1) (EC 2.7.4.3) (EC 2.7.4.6) (ATP-AMP transphosphorylase 1) (ATP:AMP phosphotransferase) (Adenylate monophosphate kinase) (Myokinase)	Ak1	Mus musculus (Mouse)	194
Q9WTP7	KAD3_MOUSE	reviewed	GTP:AMP phosphotransferase AK3, mitochondrial (EC 2.7.4.10) (Adenylate kinase 3) (AK 3) (Adenylate kinase 3 alpha-like 1)	Ak3 Ak3l Ak3l1 Akl3l	Mus musculus (Mouse)	227
Q9DBC7	KAP0_MOUSE	reviewed	cAMP-dependent protein kinase type I-alpha regulatory subunit [Cleaved into: cAMP-dependent protein kinase type I-alpha regulatory subunit, N-terminally processed]	Prkar1a	Mus musculus (Mouse)	381
P12849	KAP1_MOUSE	reviewed	cAMP-dependent protein kinase type I-beta regulatory subunit	Prkar1b	Mus musculus (Mouse)	381
P12367	KAP2_MOUSE	reviewed	cAMP-dependent protein kinase type II-alpha regulatory subunit	Prkar2a	Mus musculus (Mouse)	401
P31324	KAP3_MOUSE	reviewed	cAMP-dependent protein kinase type II-beta regulatory subunit	Prkar2b	Mus musculus (Mouse)	416
P68181	KAPCB_MOUSE	reviewed	cAMP-dependent protein kinase catalytic subunit beta (PKA C-beta) (EC 2.7.11.11)	Prkacb Pkacb	Mus musculus (Mouse)	351
P62482	KCAB2_MOUSE	reviewed	Voltage-gated potassium channel subunit beta-2 (K(+) channel subunit beta-2) (Kv-beta-2) (Neuroimmune protein F5)	Kcnab2 Ckbeta2 I2rf5 Kcnb3	Mus musculus (Mouse)	367
P11798	KCC2A_MOUSE	reviewed	Calcium/calmodulin-dependent protein kinase type II subunit alpha (CaM kinase II subunit alpha) (CaMK-II subunit alpha) (EC 2.7.11.17)	Camk2a	Mus musculus (Mouse)	478
P28652	KCC2B_MOUSE	reviewed	Calcium/calmodulin-dependent protein kinase type II subunit beta (CaM kinase II subunit beta) (CaMK-II subunit beta) (EC 2.7.11.17)	Camk2b Camk2d	Mus musculus (Mouse)	542
Q6PHZ2	KCC2D_MOUSE	reviewed	Calcium/calmodulin-dependent protein kinase type II subunit delta (CaM kinase II subunit delta) (CaMK-II subunit delta) (EC 2.7.11.17)	Camk2d Kiaa4163	Mus musculus (Mouse)	499
Q923T9	KCC2G_MOUSE	reviewed	Calcium/calmodulin-dependent protein kinase type II subunit gamma (CaM kinase II subunit gamma) (CaMK-II subunit gamma) (EC 2.7.11.17)	Camk2g	Mus musculus (Mouse)	529
Q6WVG3	KCD12_MOUSE	reviewed	BTB/POZ domain-containing protein KCTD12 (Pfetin) (Predominantly fetal expressed T1 domain)	Kctd12 Pfet1	Mus musculus (Mouse)	327
Q08460	KCMA1_MOUSE	reviewed	Calcium-activated potassium channel subunit alpha-1 (BK channel) (BKCA alpha) (Calcium-activated potassium channel, subfamily M subunit alpha-1) (K(VCA)alpha) (KCa1.1) (Maxi K channel) (MaxiK) (Slo-alpha) (Slo1) (mSlo1) (Slowpoke homolog) (Slo homolog) (mSlo)	Kcnma1 Kcnma	Mus musculus (Mouse)	1209
P16388	KCNA1_MOUSE	reviewed	Potassium voltage-gated channel subfamily A member 1 (MBK1) (MKI) (Voltage-gated potassium channel subunit Kv1.1)	Kcna1	Mus musculus (Mouse)	495
P63141	KCNA2_MOUSE	reviewed	Potassium voltage-gated channel subfamily A member 2 (MK2) (Voltage-gated potassium channel subunit Kv1.2)	Kcna2	Mus musculus (Mouse)	499
Q63959	KCNC3_MOUSE	reviewed	Potassium voltage-gated channel subfamily C member 3 (KSHIIID) (Voltage-gated potassium channel subunit Kv3.3)	Kcnc3	Mus musculus (Mouse)	769
Q9Z0V2	KCND2_MOUSE	reviewed	Potassium voltage-gated channel subfamily D member 2 (Voltage-gated potassium channel subunit Kv4.2)	Kcnd2 Kiaa1044 MNCb-7013	Mus musculus (Mouse)	630
Q04447	KCRB_MOUSE	reviewed	Creatine kinase B-type (EC 2.7.3.2) (B-CK) (Creatine kinase B chain)	Ckb Ckbb	Mus musculus (Mouse)	381
P30275	KCRU_MOUSE	reviewed	Creatine kinase U-type, mitochondrial (EC 2.7.3.2) (Acidic-type mitochondrial creatine kinase) (Mia-CK) (Ubiquitous mitochondrial creatine kinase) (U-MtCK)	Ckmt1	Mus musculus (Mouse)	418
Q6P9L6	KIF15_MOUSE	reviewed	Kinesin-like protein KIF15 (Kinesin-like protein 2) (Kinesin-like protein 7)	Kif15 Klp2 Knsl7	Mus musculus (Mouse)	1387
P33173	KIF1A_MOUSE	reviewed	Kinesin-like protein KIF1A (Axonal transporter of synaptic vesicles)	Kif1a Atsv Kif1	Mus musculus (Mouse)	1695
P28740	KIF2A_MOUSE	reviewed	Kinesin-like protein KIF2A (Kinesin-2)	Kif2a Kif2 Kns2	Mus musculus (Mouse)	705
Q61768	KINH_MOUSE	reviewed	Kinesin-1 heavy chain (Conventional kinesin heavy chain) (Ubiquitous kinesin heavy chain) (UKHC)	Kif5b Khcs Kns1	Mus musculus (Mouse)	963
P68404	KPCB_MOUSE	reviewed	Protein kinase C beta type (PKC-B) (PKC-beta) (EC 2.7.11.13)	Prkcb Pkcb Prkcb1	Mus musculus (Mouse)	671
P16054	KPCE_MOUSE	reviewed	Protein kinase C epsilon type (EC 2.7.11.13) (nPKC-epsilon)	Prkce Pkce Pkcea	Mus musculus (Mouse)	737
P52480	KPYM_MOUSE	reviewed	Pyruvate kinase PKM (EC 2.7.1.40) (Pyruvate kinase muscle isozyme)	Pkm Pk3 Pkm2 Pykm	Mus musculus (Mouse)	531
Q61595	KTN1_MOUSE	reviewed	Kinectin	Ktn1	Mus musculus (Mouse)	1327
P11627	L1CAM_MOUSE	reviewed	Neural cell adhesion molecule L1 (N-CAM-L1) (NCAM-L1) (CD antigen CD171)	L1cam Caml1	Mus musculus (Mouse)	1260
P19137	LAMA1_MOUSE	reviewed	Laminin subunit alpha-1 (Laminin A chain) (Laminin-1 subunit alpha) (Laminin-3 subunit alpha) (S-laminin subunit alpha) (S-LAM alpha)	Lama1 Lama Lama-1	Mus musculus (Mouse)	3084
P11438	LAMP1_MOUSE	reviewed	Lysosome-associated membrane glycoprotein 1 (LAMP-1) (Lysosome-associated membrane protein 1) (120 kDa lysosomal membrane glycoprotein) (CD107 antigen-like family member A) (LGP-120) (Lysosomal membrane glycoprotein A) (LGP-A) (P2B) (CD antigen CD107a)	Lamp1 Lamp-1	Mus musculus (Mouse)	406
P17047	LAMP2_MOUSE	reviewed	Lysosome-associated membrane glycoprotein 2 (LAMP-2) (Lysosome-associated membrane protein 2) (CD107 antigen-like family member B) (Lysosomal membrane glycoprotein type B) (LGP-B) (CD antigen CD107b)	Lamp2 Lamp-2	Mus musculus (Mouse)	415
O89112	LANC1_MOUSE	reviewed	LanC-like protein 1 (40 kDa erythrocyte membrane protein) (p40)	Lancl1 Gpr69a	Mus musculus (Mouse)	399
Q9JJK2	LANC2_MOUSE	reviewed	LanC-like protein 2 (Testis-specific adriamycin sensitivity protein)	Lancl2 Tasp	Mus musculus (Mouse)	450
Q61792	LASP1_MOUSE	reviewed	LIM and SH3 domain protein 1 (LASP-1) (Metastatic lymph node gene 50 protein) (MLN 50)	Lasp1 Mln50	Mus musculus (Mouse)	263
Q8C129	LCAP_MOUSE	reviewed	Leucyl-cystinyl aminopeptidase (Cystinyl aminopeptidase) (EC 3.4.11.3) (Oxytocinase) (OTase)	Lnpep	Mus musculus (Mouse)	1025
P06151	LDHA_MOUSE	reviewed	L-lactate dehydrogenase A chain (LDH-A) (EC 1.1.1.27) (LDH muscle subunit) (LDH-M)	Ldha Ldh-1 Ldh1	Mus musculus (Mouse)	332
P16125	LDHB_MOUSE	reviewed	L-lactate dehydrogenase B chain (LDH-B) (EC 1.1.1.27) (LDH heart subunit) (LDH-H)	Ldhb Ldh-2 Ldh2	Mus musculus (Mouse)	334
Q9Z2I0	LETM1_MOUSE	reviewed	LETM1 and EF-hand domain-containing protein 1, mitochondrial (Leucine zipper-EF-hand-containing transmembrane protein 1)	Letm1	Mus musculus (Mouse)	738
Q8K097	LFG2_MOUSE	reviewed	Protein lifeguard 2 (Fas apoptotic inhibitory molecule 2) (Neural membrane protein 35)	Faim2 Kiaa0950 Lfg Lfg2 Nmp35	Mus musculus (Mouse)	317
Q9JIA1	LGI1_MOUSE	reviewed	Leucine-rich glioma-inactivated protein 1	Lgi1	Mus musculus (Mouse)	557
Q9CPU0	LGUL_MOUSE	reviewed	Lactoylglutathione lyase (EC 4.4.1.5) (Aldoketomutase) (Glyoxalase I) (Glx I) (Ketone-aldehyde mutase) (Methylglyoxalase) (S-D-lactoylglutathione methylglyoxal lyase)	Glo1	Mus musculus (Mouse)	184
Q9D1T0	LIGO1_MOUSE	reviewed	Leucine-rich repeat and immunoglobulin-like domain-containing nogo receptor-interacting protein 1 (Leucine-rich repeat neuronal protein 1) (Leucine-rich repeat neuronal protein 6A)	Lingo1 Lern1 Lrrn6a	Mus musculus (Mouse)	614
P63005	LIS1_MOUSE	reviewed	Platelet-activating factor acetylhydrolase IB subunit alpha (Lissencephaly-1 protein) (LIS-1) (PAF acetylhydrolase 45 kDa subunit) (PAF-AH 45 kDa subunit) (PAF-AH alpha) (PAFAH alpha)	Pafah1b1 Lis-1 Lis1 Pafaha	Mus musculus (Mouse)	410
Q9D0F3	LMAN1_MOUSE	reviewed	Protein ERGIC-53 (ER-Golgi intermediate compartment 53 kDa protein) (Lectin mannose-binding 1) (p58)	Lman1 Ergic53	Mus musculus (Mouse)	517
Q9DBH5	LMAN2_MOUSE	reviewed	Vesicular integral-membrane protein VIP36 (Lectin mannose-binding 2) (Vesicular integral-membrane protein 36) (VIP36)	Lman2	Mus musculus (Mouse)	358
Q5XJV6	LMTK3_MOUSE	reviewed	Serine/threonine-protein kinase LMTK3 (EC 2.7.11.1) (Apoptosis-associated tyrosine kinase 3) (Lemur tyrosine kinase 3)	Lmtk3 Aatyk3	Mus musculus (Mouse)	1424
Q9DC07	LNEBL_MOUSE	reviewed	LIM zinc-binding domain-containing Nebulette (Actin-binding Z-disk protein)	Nebl Lnebl	Mus musculus (Mouse)	270
Q7TQ95	LNP_MOUSE	reviewed	Protein lunapark (Protein ulnaless)	Lnp Kiaa1715 Uln	Mus musculus (Mouse)	425
Q80TS3	LPHN3_MOUSE	reviewed	Latrophilin-3 (Lectomedin-3)	Lphn3 Kiaa0768 Lec3	Mus musculus (Mouse)	1537
Q99JY8	LPP3_MOUSE	reviewed	Lipid phosphate phosphohydrolase 3 (EC 3.1.3.4) (PAP2-beta) (Phosphatidate phosphohydrolase type 2b) (Phosphatidic acid phosphatase 2b) (PAP-2b) (PAP2b)	Ppap2b Lpp3	Mus musculus (Mouse)	312
Q7TME0	LPPR4_MOUSE	reviewed	Lipid phosphate phosphatase-related protein type 4 (EC 3.1.3.4) (Brain-specific phosphatidic acid phosphatase-like protein 1) (Plasticity-related gene 1 protein) (PRG-1)	Lppr4 D3Bwg0562e Kiaa0455 Prg1	Mus musculus (Mouse)	766
Q9D1G5	LRC57_MOUSE	reviewed	Leucine-rich repeat-containing protein 57	Lrrc57	Mus musculus (Mouse)	239
Q922Q8	LRC59_MOUSE	reviewed	Leucine-rich repeat-containing protein 59	Lrrc59	Mus musculus (Mouse)	307
Q80WG5	LRC8A_MOUSE	reviewed	Volume-regulated anion channel subunit LRRC8A (Leucine-rich repeat-containing protein 8A)	Lrrc8a Lrrc8	Mus musculus (Mouse)	810
Q91ZX7	LRP1_MOUSE	reviewed	Prolow-density lipoprotein receptor-related protein 1 (LRP-1) (Alpha-2-macroglobulin receptor) (A2MR) (CD antigen CD91) [Cleaved into: Low-density lipoprotein receptor-related protein 1 85 kDa subunit (LRP-85); Low-density lipoprotein receptor-related protein 1 515 kDa subunit (LRP-515); Low-density lipoprotein receptor-related protein 1 intracellular domain (LRPICD)]	Lrp1 A2mr	Mus musculus (Mouse)	4545
Q9JI18	LRP1B_MOUSE	reviewed	Low-density lipoprotein receptor-related protein 1B (LRP-1B) (Low-density lipoprotein receptor-related protein-deleted in tumor) (LRP-DIT)	Lrp1b Lrpdit	Mus musculus (Mouse)	4599
A2ARV4	LRP2_MOUSE	reviewed	Low-density lipoprotein receptor-related protein 2 (LRP-2) (Glycoprotein 330) (gp330) (Megalin)	Lrp2	Mus musculus (Mouse)	4660
Q8BLK3	LSAMP_MOUSE	reviewed	Limbic system-associated membrane protein (LSAMP)	Lsamp	Mus musculus (Mouse)	341
P70202	LXN_MOUSE	reviewed	Latexin (Endogenous carboxypeptidase inhibitor) (ECI) (Tissue carboxypeptidase inhibitor) (TCI)	Lxn	Mus musculus (Mouse)	222
Q80WJ7	LYRIC_MOUSE	reviewed	Protein LYRIC (3D3/LYRIC) (Lysine-rich CEACAM1 co-isolated protein) (Metadherin) (Metastasis adhesion protein)	Mtdh Lyric	Mus musculus (Mouse)	579
Q9CR62	M2OM_MOUSE	reviewed	Mitochondrial 2-oxoglutarate/malate carrier protein (OGCP) (Solute carrier family 25 member 11)	Slc25a11	Mus musculus (Mouse)	314
Q14BB9	MA6D1_MOUSE	reviewed	MAP6 domain-containing protein 1 (21 kDa STOP-like protein) (SL21)	Map6d1	Mus musculus (Mouse)	191
Q9QXZ0	MACF1_MOUSE	reviewed	Microtubule-actin cross-linking factor 1 (Actin cross-linking family 7)	Macf1 Acf7 Aclp7 Macf	Mus musculus (Mouse)	7354
P20917	MAG_MOUSE	reviewed	Myelin-associated glycoprotein (Siglec-4a)	Mag	Mus musculus (Mouse)	626
P06801	MAOX_MOUSE	reviewed	NADP-dependent malic enzyme (NADP-ME) (EC 1.1.1.40) (Malic enzyme 1)	Me1 Mod-1 Mod1	Mus musculus (Mouse)	572
Q9QYR6	MAP1A_MOUSE	reviewed	Microtubule-associated protein 1A (MAP-1A) [Cleaved into: MAP1A heavy chain; MAP1 light chain LC2]	Map1a Mtap1 Mtap1a	Mus musculus (Mouse)	2776
P14873	MAP1B_MOUSE	reviewed	Microtubule-associated protein 1B (MAP-1B) (MAP1(X)) (MAP1.2) [Cleaved into: MAP1B heavy chain; MAP1 light chain LC1]	Map1b Mtap1b Mtap5	Mus musculus (Mouse)	2464
O08663	MAP2_MOUSE	reviewed	Methionine aminopeptidase 2 (MAP 2) (MetAP 2) (EC 3.4.11.18) (Initiation factor 2-associated 67 kDa glycoprotein) (p67) (p67eIF2) (Peptidase M)	Metap2 Mnpep P67eif2	Mus musculus (Mouse)	478
P27546	MAP4_MOUSE	reviewed	Microtubule-associated protein 4 (MAP-4)	Map4 Mtap4	Mus musculus (Mouse)	1125
Q7TSJ2	MAP6_MOUSE	reviewed	Microtubule-associated protein 6 (MAP-6) (Stable tubule-only polypeptide) (STOP)	Map6 Mtap6	Mus musculus (Mouse)	906
P26645	MARCS_MOUSE	reviewed	Myristoylated alanine-rich C-kinase substrate (MARCKS)	Marcks Macs	Mus musculus (Mouse)	309
Q8VHJ5	MARK1_MOUSE	reviewed	Serine/threonine-protein kinase MARK1 (EC 2.7.11.1) (EC 2.7.11.26) (ELKL motif serine/threonine-protein kinase 3) (MAP/microtubule affinity-regulating kinase 1) (PAR1 homolog c) (Par-1c) (mPar-1c)	Mark1 Emk3 Kiaa1477	Mus musculus (Mouse)	795
Q05512	MARK2_MOUSE	reviewed	Serine/threonine-protein kinase MARK2 (EC 2.7.11.1) (EC 2.7.11.26) (ELKL motif kinase 1) (EMK-1) (MAP/microtubule affinity-regulating kinase 2) (PAR1 homolog) (PAR1 homolog b) (Par-1b) (mPar-1b)	Mark2 Emk	Mus musculus (Mouse)	776
Q8CHK3	MBOA7_MOUSE	reviewed	Lysophospholipid acyltransferase 7 (LPLAT 7) (EC 2.3.1.-) (Bladder and breast carcinoma-overexpressed gene 1 protein) (Leukocyte receptor cluster member 4) (Membrane-bound O-acyltransferase domain-containing protein 7) (O-acyltransferase domain-containing protein 7) (m-mboa-7)	Mboat7 Bb1 Leng4 Oact7	Mus musculus (Mouse)	473
Q7TT79	MCPH1_MOUSE	reviewed	Microcephalin	Mcph1	Mus musculus (Mouse)	822
Q3UMR5	MCU_MOUSE	reviewed	Calcium uniporter protein, mitochondrial (Coiled-coil domain-containing protein 109A)	Mcu Ccdc109a	Mus musculus (Mouse)	350
P14152	MDHC_MOUSE	reviewed	Malate dehydrogenase, cytoplasmic (EC 1.1.1.37) (Cytosolic malate dehydrogenase)	Mdh1 Mor2	Mus musculus (Mouse)	334
P08249	MDHM_MOUSE	reviewed	Malate dehydrogenase, mitochondrial (EC 1.1.1.37)	Mdh2 Mor1	Mus musculus (Mouse)	338
Q6PCP5	MFF_MOUSE	reviewed	Mitochondrial fission factor	Mff	Mus musculus (Mouse)	291
Q80U63	MFN2_MOUSE	reviewed	Mitofusin-2 (EC 3.6.5.-) (Hypertension-related protein 1) (Mitochondrial assembly regulatory factor) (HSG protein) (Transmembrane GTPase MFN2)	Mfn2 Kiaa0214 Marf	Mus musculus (Mouse)	757
O35678	MGLL_MOUSE	reviewed	Monoglyceride lipase (MGL) (EC 3.1.1.23) (Monoacylglycerol lipase) (MAGL)	Mgll	Mus musculus (Mouse)	303
Q9CPU4	MGST3_MOUSE	reviewed	Microsomal glutathione S-transferase 3 (Microsomal GST-3) (EC 2.5.1.18) (Microsomal GST-III)	Mgst3	Mus musculus (Mouse)	153
Q9JM52	MINK1_MOUSE	reviewed	Misshapen-like kinase 1 (EC 2.7.11.1) (GCK family kinase MiNK) (MAPK/ERK kinase kinase kinase 6) (MEK kinase kinase 6) (MEKKK 6) (Misshapen/NIK-related kinase) (Mitogen-activated protein kinase kinase kinase kinase 6)	Mink1 Map4k6 Mink	Mus musculus (Mouse)	1308
Q8BG51	MIRO1_MOUSE	reviewed	Mitochondrial Rho GTPase 1 (MIRO-1) (EC 3.6.5.-) (Ras homolog gene family member T1)	Rhot1 Arht1	Mus musculus (Mouse)	631
Q63844	MK03_MOUSE	reviewed	Mitogen-activated protein kinase 3 (MAP kinase 3) (MAPK 3) (EC 2.7.11.24) (ERT2) (Extracellular signal-regulated kinase 1) (ERK-1) (Insulin-stimulated MAP2 kinase) (MAP kinase isoform p44) (p44-MAPK) (MNK1) (Microtubule-associated protein 2 kinase) (p44-ERK1)	Mapk3 Erk1 Prkm3	Mus musculus (Mouse)	380
Q9WTU6	MK09_MOUSE	reviewed	Mitogen-activated protein kinase 9 (MAP kinase 9) (MAPK 9) (EC 2.7.11.24) (Stress-activated protein kinase JNK2) (c-Jun N-terminal kinase 2)	Mapk9 Jnk2 Prkm9	Mus musculus (Mouse)	423
Q3THE2	ML12B_MOUSE	reviewed	Myosin regulatory light chain 12B (Myosin regulatory light chain 2-B, smooth muscle isoform) (Myosin regulatory light chain 20 kDa) (MLC20) (Myosin regulatory light chain MRLC2)	Myl12b Mrlc2 Mylc2b	Mus musculus (Mouse)	172
Q8VHK5	MLC1_MOUSE	reviewed	Membrane protein MLC1	Mlc1	Mus musculus (Mouse)	382
Q6ZQI3	MLEC_MOUSE	reviewed	Malectin	Mlec Kiaa0152	Mus musculus (Mouse)	291
Q9EQ20	MMSA_MOUSE	reviewed	Methylmalonate-semialdehyde dehydrogenase [acylating], mitochondrial (MMSDH) (Malonate-semialdehyde dehydrogenase [acylating]) (EC 1.2.1.18) (EC 1.2.1.27) (Aldehyde dehydrogenase family 6 member A1)	Aldh6a1	Mus musculus (Mouse)	535
P26041	MOES_MOUSE	reviewed	Moesin (Membrane-organizing extension spike protein)	Msn	Mus musculus (Mouse)	577
Q80UM7	MOGS_MOUSE	reviewed	Mannosyl-oligosaccharide glucosidase (EC 3.2.1.106) (Glucosidase 1) (Glycoprotein-processing glucosidase I)	Mogs Gcs1	Mus musculus (Mouse)	834
Q922Q1	MARC2_MOUSE	reviewed	Mitochondrial amidoxime reducing component 2 (mARC2) (EC 1.-.-.-) (Molybdenum cofactor sulfurase C-terminal domain-containing protein 2) (MOSC domain-containing protein 2) (Moco sulfurase C-terminal domain-containing protein 2)	Marc2 Mg87 Mosc2	Mus musculus (Mouse)	338
P53986	MOT1_MOUSE	reviewed	Monocarboxylate transporter 1 (MCT 1) (Solute carrier family 16 member 1)	Slc16a1 Mct1	Mus musculus (Mouse)	493
P31938	MP2K1_MOUSE	reviewed	Dual specificity mitogen-activated protein kinase kinase 1 (MAP kinase kinase 1) (MAPKK 1) (EC 2.7.12.2) (ERK activator kinase 1) (MAPK/ERK kinase 1) (MEK 1)	Map2k1 Mek1 Prkmk1	Mus musculus (Mouse)	393
Q9D023	MPC2_MOUSE	reviewed	Mitochondrial pyruvate carrier 2 (Brain protein 44)	Mpc2 Brp44	Mus musculus (Mouse)	127
Q8VEM8	MPCP_MOUSE	reviewed	Phosphate carrier protein, mitochondrial (Phosphate transport protein) (PTP) (Solute carrier family 25 member 3)	Slc25a3	Mus musculus (Mouse)	357
Q9WV34	MPP2_MOUSE	reviewed	MAGUK p55 subfamily member 2 (Discs large homolog 2) (Protein MPP2)	Mpp2 Dlgh2	Mus musculus (Mouse)	552
P24668	MPRD_MOUSE	reviewed	Cation-dependent mannose-6-phosphate receptor (CD Man-6-P receptor) (CD-MPR) (46 kDa mannose 6-phosphate receptor) (MPR 46)	M6pr 46mpr	Mus musculus (Mouse)	278
Q7TT50	MRCKB_MOUSE	reviewed	Serine/threonine-protein kinase MRCK beta (EC 2.7.11.1) (CDC42-binding protein kinase beta) (DMPK-like beta) (Myotonic dystrophy kinase-related CDC42-binding kinase beta) (MRCK beta) (Myotonic dystrophy protein kinase-like beta)	Cdc42bpb Kiaa1124	Mus musculus (Mouse)	1713
Q791T5	MTCH1_MOUSE	reviewed	Mitochondrial carrier homolog 1 (Mitochondrial carrier-like protein 1)	Mtch1	Mus musculus (Mouse)	389
Q791V5	MTCH2_MOUSE	reviewed	Mitochondrial carrier homolog 2	Mtch2	Mus musculus (Mouse)	303
Q9JLN9	MTOR_MOUSE	reviewed	Serine/threonine-protein kinase mTOR (EC 2.7.11.1) (FK506-binding protein 12-rapamycin complex-associated protein 1) (FKBP12-rapamycin complex-associated protein) (Mammalian target of rapamycin) (mTOR) (Mechanistic target of rapamycin) (Rapamycin target protein 1) (RAPT1)	Mtor Frap Frap1	Mus musculus (Mouse)	2549
P47802	MTX1_MOUSE	reviewed	Metaxin-1 (Mitochondrial outer membrane import complex protein 1)	Mtx1 Mtx Mtxn	Mus musculus (Mouse)	317
O88441	MTX2_MOUSE	reviewed	Metaxin-2 (Mitochondrial outer membrane import complex protein 2)	Mtx2 MNCb-0780	Mus musculus (Mouse)	263
Q9JMH9	MY18A_MOUSE	reviewed	Unconventional myosin-XVIIIa (Molecule associated with JAK3 N-terminus) (MAJN) (Myosin containing a PDZ domain)	Myo18a Myspdz	Mus musculus (Mouse)	2050
Q3UHK1	MYCT_MOUSE	reviewed	Proton myo-inositol cotransporter (H(+)-myo-inositol cotransporter) (Hmit) (H(+)-myo-inositol symporter) (Solute carrier family 2 member 13)	Slc2a13	Mus musculus (Mouse)	637
Q61879	MYH10_MOUSE	reviewed	Myosin-10 (Cellular myosin heavy chain, type B) (Myosin heavy chain 10) (Myosin heavy chain, non-muscle IIb) (Non-muscle myosin heavy chain B) (NMMHC-B) (Non-muscle myosin heavy chain IIb) (NMMHC II-b) (NMMHC-IIB)	Myh10	Mus musculus (Mouse)	1976
Q6URW6	MYH14_MOUSE	reviewed	Myosin-14 (Myosin heavy chain 14) (Myosin heavy chain, non-muscle IIc) (Non-muscle myosin heavy chain IIc) (NMHC II-C)	Myh14	Mus musculus (Mouse)	2000
Q8VDD5	MYH9_MOUSE	reviewed	Myosin-9 (Cellular myosin heavy chain, type A) (Myosin heavy chain 9) (Myosin heavy chain, non-muscle IIa) (Non-muscle myosin heavy chain A) (NMMHC-A) (Non-muscle myosin heavy chain IIa) (NMMHC II-a) (NMMHC-IIA)	Myh9	Mus musculus (Mouse)	1960
Q60605	MYL6_MOUSE	reviewed	Myosin light polypeptide 6 (17 kDa myosin light chain) (LC17) (Myosin light chain 3) (MLC-3) (Myosin light chain alkali 3) (Myosin light chain A3) (Smooth muscle and nonmuscle myosin light chain alkali 6)	Myl6 Myln	Mus musculus (Mouse)	151
Q5SYD0	MYO1D_MOUSE	reviewed	Unconventional myosin-Id	Myo1d	Mus musculus (Mouse)	1006
Q99104	MYO5A_MOUSE	reviewed	Unconventional myosin-Va (Dilute myosin heavy chain, non-muscle)	Myo5a Dilute	Mus musculus (Mouse)	1853
P21271	MYO5B_MOUSE	reviewed	Unconventional myosin-Vb	Myo5b Kiaa1119	Mus musculus (Mouse)	1818
P97479	MYO7A_MOUSE	reviewed	Unconventional myosin-VIIa	Myo7a Myo7	Mus musculus (Mouse)	2215
P70414	NAC1_MOUSE	reviewed	Sodium/calcium exchanger 1 (Na(+)/Ca(2+)-exchange protein 1) (Solute carrier family 8 member 1)	Slc8a1 Ncx	Mus musculus (Mouse)	970
Q9DCN2	NB5R3_MOUSE	reviewed	NADH-cytochrome b5 reductase 3 (B5R) (Cytochrome b5 reductase) (EC 1.6.2.2) (Diaphorase-1) [Cleaved into: NADH-cytochrome b5 reductase 3 membrane-bound form; NADH-cytochrome b5 reductase 3 soluble form]	Cyb5r3 Dia1	Mus musculus (Mouse)	301
Q91X97	NCALD_MOUSE	reviewed	Neurocalcin-delta	Ncald D15Ertd412e	Mus musculus (Mouse)	193
P13595	NCAM1_MOUSE	reviewed	Neural cell adhesion molecule 1 (N-CAM-1) (NCAM-1) (CD antigen CD56)	Ncam1 Ncam	Mus musculus (Mouse)	1115
O35136	NCAM2_MOUSE	reviewed	Neural cell adhesion molecule 2 (N-CAM-2) (NCAM-2) (Neural cell adhesion molecule RB-8) (R4B12)	Ncam2 Ocam Rncam	Mus musculus (Mouse)	837
P55066	NCAN_MOUSE	reviewed	Neurocan core protein (Chondroitin sulfate proteoglycan 3)	Ncan Cspg3	Mus musculus (Mouse)	1268
Q9Z0E0	NCDN_MOUSE	reviewed	Neurochondrin (M-Sema F-associating protein of 75 kDa) (Norbin)	Ncdn Kiaa0607 Sfap75	Mus musculus (Mouse)	729
Q8BLF1	NCEH1_MOUSE	reviewed	Neutral cholesterol ester hydrolase 1 (NCEH) (EC 3.1.1.-) (Arylacetamide deacetylase-like 1) (Chlorpyrifos oxon-binding protein) (CPO-BP)	Nceh1 Aadacl1 Kiaa1363	Mus musculus (Mouse)	408
P28660	NCKP1_MOUSE	reviewed	Nck-associated protein 1 (NAP 1) (Brain protein H19) (MH19) (Membrane-associated protein HEM-2) (p125Nap1)	Nckap1 Hem2 Kiaa0587 Nap1	Mus musculus (Mouse)	1128
Q8VCM8	NCLN_MOUSE	reviewed	Nicalin (Nicastrin-like protein)	Ncln	Mus musculus (Mouse)	563
Q8BNY6	NCS1_MOUSE	reviewed	Neuronal calcium sensor 1 (NCS-1) (Frequenin homolog)	Ncs1 Freq	Mus musculus (Mouse)	190
Q9ERR1	NDEL1_MOUSE	reviewed	Nuclear distribution protein nudE-like 1 (Protein mNudE-like) (Protein Nudel) (mNudE-L)	Ndel1 Nudel	Mus musculus (Mouse)	345
P15532	NDKA_MOUSE	reviewed	Nucleoside diphosphate kinase A (NDK A) (NDP kinase A) (EC 2.7.4.6) (Metastasis inhibition factor NM23) (NDPK-A) (Tumor metastatic process-associated protein) (nm23-M1)	Nme1 Nm23	Mus musculus (Mouse)	152
Q9QYG0	NDRG2_MOUSE	reviewed	Protein NDRG2 (N-myc downstream-regulated gene 2 protein) (Protein Ndr2)	Ndrg2 Kiaa1248 Ndr2	Mus musculus (Mouse)	371
Q9QYF9	NDRG3_MOUSE	reviewed	Protein NDRG3 (N-myc downstream-regulated gene 3 protein) (Protein Ndr3)	Ndrg3 Ndr3	Mus musculus (Mouse)	375
Q9CQ75	NDUA2_MOUSE	reviewed	NADH dehydrogenase [ubiquinone] 1 alpha subcomplex subunit 2 (Complex I-B8) (CI-B8) (NADH-ubiquinone oxidoreductase B8 subunit)	Ndufa2	Mus musculus (Mouse)	99
Q9CQ91	NDUA3_MOUSE	reviewed	NADH dehydrogenase [ubiquinone] 1 alpha subcomplex subunit 3 (Complex I-B9) (CI-B9) (NADH-ubiquinone oxidoreductase B9 subunit)	Ndufa3	Mus musculus (Mouse)	84
Q62425	NDUA4_MOUSE	reviewed	Cytochrome c oxidase subunit NDUFA4	Ndufa4	Mus musculus (Mouse)	82
Q9CPP6	NDUA5_MOUSE	reviewed	NADH dehydrogenase [ubiquinone] 1 alpha subcomplex subunit 5 (Complex I subunit B13) (Complex I-13kD-B) (CI-13kD-B) (NADH-ubiquinone oxidoreductase 13 kDa-B subunit)	Ndufa5	Mus musculus (Mouse)	116
Q9CQZ5	NDUA6_MOUSE	reviewed	NADH dehydrogenase [ubiquinone] 1 alpha subcomplex subunit 6 (Complex I-B14) (CI-B14) (NADH-ubiquinone oxidoreductase B14 subunit)	Ndufa6	Mus musculus (Mouse)	131
Q9Z1P6	NDUA7_MOUSE	reviewed	NADH dehydrogenase [ubiquinone] 1 alpha subcomplex subunit 7 (Complex I-B14.5a) (CI-B14.5a) (NADH-ubiquinone oxidoreductase subunit B14.5a)	Ndufa7	Mus musculus (Mouse)	113
Q9DCJ5	NDUA8_MOUSE	reviewed	NADH dehydrogenase [ubiquinone] 1 alpha subcomplex subunit 8 (Complex I-19kD) (CI-19kD) (Complex I-PGIV) (CI-PGIV) (NADH-ubiquinone oxidoreductase 19 kDa subunit)	Ndufa8	Mus musculus (Mouse)	172
Q9DC69	NDUA9_MOUSE	reviewed	NADH dehydrogenase [ubiquinone] 1 alpha subcomplex subunit 9, mitochondrial (Complex I-39kD) (CI-39kD) (NADH-ubiquinone oxidoreductase 39 kDa subunit)	Ndufa9	Mus musculus (Mouse)	377
Q99LC3	NDUAA_MOUSE	reviewed	NADH dehydrogenase [ubiquinone] 1 alpha subcomplex subunit 10, mitochondrial (Complex I-42kD) (CI-42kD) (NADH-ubiquinone oxidoreductase 42 kDa subunit)	Ndufa10	Mus musculus (Mouse)	355
Q9D8B4	NDUAB_MOUSE	reviewed	NADH dehydrogenase [ubiquinone] 1 alpha subcomplex subunit 11 (Complex I-B14.7) (CI-B14.7) (NADH-ubiquinone oxidoreductase subunit B14.7)	Ndufa11	Mus musculus (Mouse)	141
Q7TMF3	NDUAC_MOUSE	reviewed	NADH dehydrogenase [ubiquinone] 1 alpha subcomplex subunit 12 (Complex I-B17.2) (CI-B17.2) (CIB17.2) (NADH-ubiquinone oxidoreductase subunit B17.2)	Ndufa12	Mus musculus (Mouse)	145
Q9ERS2	NDUAD_MOUSE	reviewed	NADH dehydrogenase [ubiquinone] 1 alpha subcomplex subunit 13 (Cell death regulatory protein GRIM-19) (Complex I-B16.6) (CI-B16.6) (Gene associated with retinoic and interferon-induced mortality 19 protein) (GRIM-19) (Gene associated with retinoic and IFN-induced mortality 19 protein) (NADH-ubiquinone oxidoreductase B16.6 subunit)	Ndufa13 Grim19	Mus musculus (Mouse)	144
Q9CQZ6	NDUB3_MOUSE	reviewed	NADH dehydrogenase [ubiquinone] 1 beta subcomplex subunit 3 (Complex I-B12) (CI-B12) (NADH-ubiquinone oxidoreductase B12 subunit)	Ndufb3	Mus musculus (Mouse)	104
Q9CQC7	NDUB4_MOUSE	reviewed	NADH dehydrogenase [ubiquinone] 1 beta subcomplex subunit 4 (Complex I-B15) (CI-B15) (NADH-ubiquinone oxidoreductase B15 subunit)	Ndufb4	Mus musculus (Mouse)	129
Q9CQH3	NDUB5_MOUSE	reviewed	NADH dehydrogenase [ubiquinone] 1 beta subcomplex subunit 5, mitochondrial (Complex I-SGDH) (CI-SGDH) (NADH-ubiquinone oxidoreductase SGDH subunit)	Ndufb5	Mus musculus (Mouse)	189
Q3UIU2	NDUB6_MOUSE	reviewed	NADH dehydrogenase [ubiquinone] 1 beta subcomplex subunit 6 (Complex I-B17) (CI-B17) (NADH-ubiquinone oxidoreductase B17 subunit)	Ndufb6 Gm137	Mus musculus (Mouse)	128
Q9CR61	NDUB7_MOUSE	reviewed	NADH dehydrogenase [ubiquinone] 1 beta subcomplex subunit 7 (Complex I-B18) (CI-B18) (NADH-ubiquinone oxidoreductase B18 subunit)	Ndufb7	Mus musculus (Mouse)	137
Q9D6J5	NDUB8_MOUSE	reviewed	NADH dehydrogenase [ubiquinone] 1 beta subcomplex subunit 8, mitochondrial (Complex I-ASHI) (CI-ASHI) (NADH-ubiquinone oxidoreductase ASHI subunit)	Ndufb8	Mus musculus (Mouse)	186
Q9CQJ8	NDUB9_MOUSE	reviewed	NADH dehydrogenase [ubiquinone] 1 beta subcomplex subunit 9 (Complex I-B22) (CI-B22) (NADH-ubiquinone oxidoreductase B22 subunit)	Ndufb9	Mus musculus (Mouse)	179
Q9DCS9	NDUBA_MOUSE	reviewed	NADH dehydrogenase [ubiquinone] 1 beta subcomplex subunit 10 (Complex I-PDSW) (CI-PDSW) (NADH-ubiquinone oxidoreductase PDSW subunit)	Ndufb10	Mus musculus (Mouse)	176
O09111	NDUBB_MOUSE	reviewed	NADH dehydrogenase [ubiquinone] 1 beta subcomplex subunit 11, mitochondrial (Complex I-ESSS) (CI-ESSS) (NADH-ubiquinone oxidoreductase ESSS subunit) (Neuronal protein 15.6) (Np15.6) (p15.6)	Ndufb11 Np15	Mus musculus (Mouse)	151
Q9CQ54	NDUC2_MOUSE	reviewed	NADH dehydrogenase [ubiquinone] 1 subunit C2 (Complex I-B14.5b) (CI-B14.5b) (NADH-ubiquinone oxidoreductase subunit B14.5b)	Ndufc2	Mus musculus (Mouse)	120
Q91VD9	NDUS1_MOUSE	reviewed	NADH-ubiquinone oxidoreductase 75 kDa subunit, mitochondrial (EC 1.6.5.3) (EC 1.6.99.3) (Complex I-75kD) (CI-75kD)	Ndufs1	Mus musculus (Mouse)	727
Q91WD5	NDUS2_MOUSE	reviewed	NADH dehydrogenase [ubiquinone] iron-sulfur protein 2, mitochondrial (EC 1.6.5.3) (EC 1.6.99.3) (Complex I-49kD) (CI-49kD) (NADH-ubiquinone oxidoreductase 49 kDa subunit)	Ndufs2	Mus musculus (Mouse)	463
Q9DCT2	NDUS3_MOUSE	reviewed	NADH dehydrogenase [ubiquinone] iron-sulfur protein 3, mitochondrial (EC 1.6.5.3) (EC 1.6.99.3) (Complex I-30kD) (CI-30kD) (NADH-ubiquinone oxidoreductase 30 kDa subunit)	Ndufs3	Mus musculus (Mouse)	263
Q9CXZ1	NDUS4_MOUSE	reviewed	NADH dehydrogenase [ubiquinone] iron-sulfur protein 4, mitochondrial (Complex I-18 kDa) (CI-18 kDa) (Complex I-AQDQ) (CI-AQDQ) (NADH-ubiquinone oxidoreductase 18 kDa subunit)	Ndufs4	Mus musculus (Mouse)	175
Q99LY9	NDUS5_MOUSE	reviewed	NADH dehydrogenase [ubiquinone] iron-sulfur protein 5 (Complex I-15 kDa) (CI-15 kDa) (NADH-ubiquinone oxidoreductase 15 kDa subunit) [Cleaved into: NADH dehydrogenase [ubiquinone] iron-sulfur protein 5, N-terminally processed]	Ndufs5	Mus musculus (Mouse)	106
P52503	NDUS6_MOUSE	reviewed	NADH dehydrogenase [ubiquinone] iron-sulfur protein 6, mitochondrial (Complex I-13kD-A) (CI-13kD-A) (NADH-ubiquinone oxidoreductase 13 kDa-A subunit)	Ndufs6 Ip13	Mus musculus (Mouse)	116
Q9DC70	NDUS7_MOUSE	reviewed	NADH dehydrogenase [ubiquinone] iron-sulfur protein 7, mitochondrial (EC 1.6.5.3) (EC 1.6.99.3) (Complex I-20kD) (CI-20kD) (NADH-ubiquinone oxidoreductase 20 kDa subunit)	Ndufs7	Mus musculus (Mouse)	224
Q8K3J1	NDUS8_MOUSE	reviewed	NADH dehydrogenase [ubiquinone] iron-sulfur protein 8, mitochondrial (EC 1.6.5.3) (EC 1.6.99.3) (Complex I-23kD) (CI-23kD) (NADH-ubiquinone oxidoreductase 23 kDa subunit)	Ndufs8	Mus musculus (Mouse)	212
Q91YT0	NDUV1_MOUSE	reviewed	NADH dehydrogenase [ubiquinone] flavoprotein 1, mitochondrial (EC 1.6.5.3) (EC 1.6.99.3) (Complex I-51kD) (CI-51kD) (NADH-ubiquinone oxidoreductase 51 kDa subunit)	Ndufv1	Mus musculus (Mouse)	464
Q9D6J6	NDUV2_MOUSE	reviewed	NADH dehydrogenase [ubiquinone] flavoprotein 2, mitochondrial (EC 1.6.5.3) (EC 1.6.99.3) (NADH-ubiquinone oxidoreductase 24 kDa subunit)	Ndufv2	Mus musculus (Mouse)	248
Q8BK30	NDUV3_MOUSE	reviewed	NADH dehydrogenase [ubiquinone] flavoprotein 3, mitochondrial (Complex I-9kD) (CI-9kD) (NADH-ubiquinone oxidoreductase 9 kDa subunit)	Ndufv3	Mus musculus (Mouse)	104
Q80Z24	NEGR1_MOUSE	reviewed	Neuronal growth regulator 1 (Kindred of IgLON) (Kilon) (Neurotractin)	Negr1 Kiaa3001 Ntra	Mus musculus (Mouse)	348
P06837	NEUM_MOUSE	reviewed	Neuromodulin (Axonal membrane protein GAP-43) (Calmodulin-binding protein P-57) (Growth-associated protein 43)	Gap43 Basp2	Mus musculus (Mouse)	227
Q04690	NF1_MOUSE	reviewed	Neurofibromin (Neurofibromatosis-related protein NF-1)	Nf1	Mus musculus (Mouse)	2841
Q810U3	NFASC_MOUSE	reviewed	Neurofascin	Nfasc	Mus musculus (Mouse)	1240
P19246	NFH_MOUSE	reviewed	Neurofilament heavy polypeptide (NF-H) (200 kDa neurofilament protein) (Neurofilament triplet H protein)	Nefh Kiaa0845 Nfh	Mus musculus (Mouse)	1090
P08551	NFL_MOUSE	reviewed	Neurofilament light polypeptide (NF-L) (68 kDa neurofilament protein) (Neurofilament triplet L protein)	Nefl Nf68 Nfl	Mus musculus (Mouse)	543
P08553	NFM_MOUSE	reviewed	Neurofilament medium polypeptide (NF-M) (160 kDa neurofilament protein) (Neurofilament 3) (Neurofilament triplet M protein)	Nefm Nef3 Nfm	Mus musculus (Mouse)	848
O55125	NIPS1_MOUSE	reviewed	Protein NipSnap homolog 1 (NipSnap1)	Nipsnap1	Mus musculus (Mouse)	284
O55126	NIPS2_MOUSE	reviewed	Protein NipSnap homolog 2 (NipSnap2) (Glioblastoma-amplified sequence)	Gbas Nipsnap2	Mus musculus (Mouse)	281
Q69ZK9	NLGN2_MOUSE	reviewed	Neuroligin-2	Nlgn2 Kiaa1366	Mus musculus (Mouse)	836
Q8BYM5	NLGN3_MOUSE	reviewed	Neuroligin-3 (Gliotactin homolog)	Nlgn3	Mus musculus (Mouse)	825
P32020	NLTP_MOUSE	reviewed	Non-specific lipid-transfer protein (NSL-TP) (EC 2.3.1.176) (Propanoyl-CoA C-acyltransferase) (SCP-chi) (SCPX) (Sterol carrier protein 2) (SCP-2) (Sterol carrier protein X) (SCP-X)	Scp2 Scp-2	Mus musculus (Mouse)	547
P35438	NMDZ1_MOUSE	reviewed	Glutamate receptor ionotropic, NMDA 1 (GluN1) (Glutamate [NMDA] receptor subunit zeta-1) (N-methyl-D-aspartate receptor subunit NR1) (NMD-R1)	Grin1 Glurz1	Mus musculus (Mouse)	938
Q8K4Z3	NNRE_MOUSE	reviewed	NAD(P)H-hydrate epimerase (EC 5.1.99.6) (Apolipoprotein A-I-binding protein) (AI-BP) (NAD(P)HX epimerase)	Apoa1bp Aibp	Mus musculus (Mouse)	282
Q61941	NNTM_MOUSE	reviewed	NAD(P) transhydrogenase, mitochondrial (EC 1.6.1.2) (Nicotinamide nucleotide transhydrogenase) (Pyridine nucleotide transhydrogenase)	Nnt	Mus musculus (Mouse)	1086
Q6GQT9	NOMO1_MOUSE	reviewed	Nodal modulator 1	Nomo1	Mus musculus (Mouse)	1214
P97300	NPTN_MOUSE	reviewed	Neuroplastin (Stromal cell-derived receptor 1) (SDR-1)	Nptn Sdfr1 Sdr1	Mus musculus (Mouse)	397
Q62443	NPTX1_MOUSE	reviewed	Neuronal pentraxin-1 (NP1) (Neuronal pentraxin I) (NP-I)	Nptx1	Mus musculus (Mouse)	432
Q99J85	NPTXR_MOUSE	reviewed	Neuronal pentraxin receptor	Nptxr Npr	Mus musculus (Mouse)	493
Q810U4	NRCAM_MOUSE	reviewed	Neuronal cell adhesion molecule (Nr-CAM) (Neuronal surface protein Bravo) (mBravo) (NgCAM-related cell adhesion molecule) (Ng-CAM-related)	Nrcam Kiaa0343	Mus musculus (Mouse)	1256
Q6P9K9	NRX3A_MOUSE	reviewed	Neurexin-3 (Neurexin III-alpha) (Neurexin-3-alpha)	Nrxn3	Mus musculus (Mouse)	1571
Q9JJY3	NSMA2_MOUSE	reviewed	Sphingomyelin phosphodiesterase 3 (EC 3.1.4.12) (Neutral sphingomyelinase 2) (nSMase-2) (nSMase2) (Neutral sphingomyelinase II)	Smpd3	Mus musculus (Mouse)	655
Q99PJ0	NTRI_MOUSE	reviewed	Neurotrimin	Ntm Hnt Nt	Mus musculus (Mouse)	344
P15209	NTRK2_MOUSE	reviewed	BDNF/NT-3 growth factors receptor (EC 2.7.10.1) (GP145-TrkB/GP95-TrkB) (Trk-B) (Neurotrophic tyrosine kinase receptor type 2) (TrkB tyrosine kinase)	Ntrk2 Trkb	Mus musculus (Mouse)	821
P03888	NU1M_MOUSE	reviewed	NADH-ubiquinone oxidoreductase chain 1 (EC 1.6.5.3) (NADH dehydrogenase subunit 1)	Mtnd1 mt-Nd1 Nd1	Mus musculus (Mouse)	318
P03911	NU4M_MOUSE	reviewed	NADH-ubiquinone oxidoreductase chain 4 (EC 1.6.5.3) (NADH dehydrogenase subunit 4)	Mtnd4 mt-Nd4 Nd4	Mus musculus (Mouse)	459
P03921	NU5M_MOUSE	reviewed	NADH-ubiquinone oxidoreductase chain 5 (EC 1.6.5.3) (NADH dehydrogenase subunit 5)	Mtnd5 mt-Nd5 Nd5	Mus musculus (Mouse)	607
Q02819	NUCB1_MOUSE	reviewed	Nucleobindin-1 (CALNUC)	Nucb1 Nuc Nucb	Mus musculus (Mouse)	459
O08919	NUMBL_MOUSE	reviewed	Numb-like protein	Numbl Nbl	Mus musculus (Mouse)	604
E9Q9A9	OAS2_MOUSE	reviewed	2'-5'-oligoadenylate synthase 2 ((2-5')oligo(A) synthase 2) (2-5A synthase 2) (EC 2.7.7.84) (2',5'-oligoadenylate synthetase-like 11)	Oas2 oasl11	Mus musculus (Mouse)	742
A2AAJ9	OBSCN_MOUSE	reviewed	Obscurin (EC 2.7.11.1) (Obscurin-RhoGEF) (Obscurin-myosin light chain kinase) (Obscurin-MLCK)	Obscn Gm878	Mus musculus (Mouse)	8891
Q9CRD0	OCAD1_MOUSE	reviewed	OCIA domain-containing protein 1	Ociad1 Asrij	Mus musculus (Mouse)	247
Q9D8W7	OCAD2_MOUSE	reviewed	OCIA domain-containing protein 2	Ociad2	Mus musculus (Mouse)	154
Q60597	ODO1_MOUSE	reviewed	2-oxoglutarate dehydrogenase, mitochondrial (EC 1.2.4.2) (2-oxoglutarate dehydrogenase complex component E1) (OGDC-E1) (Alpha-ketoglutarate dehydrogenase)	Ogdh Kiaa4192	Mus musculus (Mouse)	1023
Q9D2G2	ODO2_MOUSE	reviewed	Dihydrolipoyllysine-residue succinyltransferase component of 2-oxoglutarate dehydrogenase complex, mitochondrial (EC 2.3.1.61) (2-oxoglutarate dehydrogenase complex component E2) (OGDC-E2) (Dihydrolipoamide succinyltransferase component of 2-oxoglutarate dehydrogenase complex) (E2K)	Dlst	Mus musculus (Mouse)	454
Q8BMF4	ODP2_MOUSE	reviewed	Dihydrolipoyllysine-residue acetyltransferase component of pyruvate dehydrogenase complex, mitochondrial (EC 2.3.1.12) (Dihydrolipoamide acetyltransferase component of pyruvate dehydrogenase complex) (Pyruvate dehydrogenase complex component E2) (PDC-E2) (PDCE2)	Dlat	Mus musculus (Mouse)	642
P35486	ODPA_MOUSE	reviewed	Pyruvate dehydrogenase E1 component subunit alpha, somatic form, mitochondrial (EC 1.2.4.1) (PDHE1-A type I)	Pdha1 Pdha-1	Mus musculus (Mouse)	390
Q9D051	ODPB_MOUSE	reviewed	Pyruvate dehydrogenase E1 component subunit beta, mitochondrial (PDHE1-B) (EC 1.2.4.1)	Pdhb	Mus musculus (Mouse)	359
Q8BKZ9	ODPX_MOUSE	reviewed	Pyruvate dehydrogenase protein X component, mitochondrial (Dihydrolipoamide dehydrogenase-binding protein of pyruvate dehydrogenase complex) (Lipoyl-containing pyruvate dehydrogenase complex component X)	Pdhx	Mus musculus (Mouse)	501
Q63912	OMGP_MOUSE	reviewed	Oligodendrocyte-myelin glycoprotein	Omg Omgp	Mus musculus (Mouse)	440
P58281	OPA1_MOUSE	reviewed	Dynamin-like 120 kDa protein, mitochondrial (EC 3.6.5.5) (Large GTP-binding protein) (LargeG) (Optic atrophy protein 1 homolog) [Cleaved into: Dynamin-like 120 kDa protein, form S1]	Opa1	Mus musculus (Mouse)	960
Q7M750	OPALI_MOUSE	reviewed	Opalin (Oligodendrocytic myelin paranodal and inner loop protein) (Transmembrane protein 10)	Opalin Tmem10	Mus musculus (Mouse)	143
O54734	OST48_MOUSE	reviewed	Dolichyl-diphosphooligosaccharide--protein glycosyltransferase 48 kDa subunit (DDOST 48 kDa subunit) (Oligosaccharyl transferase 48 kDa subunit) (EC 2.4.99.18)	Ddost	Mus musculus (Mouse)	441
Q7TQI3	OTUB1_MOUSE	reviewed	Ubiquitin thioesterase OTUB1 (EC 3.4.19.12) (Deubiquitinating enzyme OTUB1) (OTU domain-containing ubiquitin aldehyde-binding protein 1) (Otubain-1) (Ubiquitin-specific-processing protease OTUB1)	Otub1	Mus musculus (Mouse)	271
O54901	OX2G_MOUSE	reviewed	OX-2 membrane glycoprotein (MRC OX-2 antigen) (CD antigen CD200)	Cd200 Mox2	Mus musculus (Mouse)	278
Q9ERK9	P2RY6_MOUSE	reviewed	P2Y purinoceptor 6 (P2Y6)	P2ry6	Mus musculus (Mouse)	328
Q4QQM4	P5I11_MOUSE	reviewed	Tumor protein p53-inducible protein 11 (Transformation related protein 53 inducible protein 11) (p53-induced gene 11 protein)	Trp53i11 Pig11 Tp53i11	Mus musculus (Mouse)	189
P50580	PA2G4_MOUSE	reviewed	Proliferation-associated protein 2G4 (IRES-specific cellular trans-acting factor 45 kDa) (ITAF45) (Mpp1) (Proliferation-associated protein 1) (Protein p38-2G4)	Pa2g4 Ebp1 Plfap	Mus musculus (Mouse)	394
Q8K212	PACS1_MOUSE	reviewed	Phosphofurin acidic cluster sorting protein 1 (PACS-1)	Pacs1	Mus musculus (Mouse)	961
Q9Z0P4	PALM_MOUSE	reviewed	Paralemmin-1 (Paralemmin)	Palm	Mus musculus (Mouse)	383
Q99LX0	PARK7_MOUSE	reviewed	Protein DJ-1 (EC 3.4.-.-) (Parkinson disease protein 7 homolog)	Park7	Mus musculus (Mouse)	189
Q9QYX7	PCLO_MOUSE	reviewed	Protein piccolo (Aczonin) (Brain-derived HLMN protein) (Multidomain presynaptic cytomatrix protein)	Pclo Acz	Mus musculus (Mouse)	5068
Q9CQF9	PCYOX_MOUSE	reviewed	Prenylcysteine oxidase (EC 1.8.3.5)	Pcyox1 Kiaa0908	Mus musculus (Mouse)	505
Q8C7K6	PCYXL_MOUSE	reviewed	Prenylcysteine oxidase-like (EC 1.8.3.-)	Pcyox1l	Mus musculus (Mouse)	495
Q9WU78	PDC6I_MOUSE	reviewed	Programmed cell death 6-interacting protein (ALG-2-interacting protein 1) (ALG-2-interacting protein X) (E2F1-inducible protein) (Eig2)	Pdcd6ip Aip1 Alix	Mus musculus (Mouse)	869
Q8CA95	PDE10_MOUSE	reviewed	cAMP and cAMP-inhibited cGMP 3',5'-cyclic phosphodiesterase 10A (EC 3.1.4.17) (EC 3.1.4.35)	Pde10a	Mus musculus (Mouse)	790
Q922S4	PDE2A_MOUSE	reviewed	cGMP-dependent 3',5'-cyclic phosphodiesterase (EC 3.1.4.17) (Cyclic GMP-stimulated phosphodiesterase) (CGS-PDE) (cGSPDE)	Pde2a	Mus musculus (Mouse)	916
P27773	PDIA3_MOUSE	reviewed	Protein disulfide-isomerase A3 (EC 5.3.4.1) (58 kDa glucose-regulated protein) (58 kDa microsomal protein) (p58) (Disulfide isomerase ER-60) (Endoplasmic reticulum resident protein 57) (ER protein 57) (ERp57) (Endoplasmic reticulum resident protein 60) (ER protein 60) (ERp60)	Pdia3 Erp Erp60 Grp58	Mus musculus (Mouse)	505
Q922R8	PDIA6_MOUSE	reviewed	Protein disulfide-isomerase A6 (EC 5.3.4.1) (Thioredoxin domain-containing protein 7)	Pdia6 Txndc7	Mus musculus (Mouse)	440
Q8K183	PDXK_MOUSE	reviewed	Pyridoxal kinase (EC 2.7.1.35) (Pyridoxine kinase)	Pdxk Pkh	Mus musculus (Mouse)	312
Q62048	PEA15_MOUSE	reviewed	Astrocytic phosphoprotein PEA-15 (15 kDa phosphoprotein enriched in astrocytes)	Pea15 Pea15a	Mus musculus (Mouse)	130
P70296	PEBP1_MOUSE	reviewed	Phosphatidylethanolamine-binding protein 1 (PEBP-1) (HCNPpp) [Cleaved into: Hippocampal cholinergic neurostimulating peptide (HCNP)]	Pebp1 Pbp Pebp	Mus musculus (Mouse)	187
Q9DBJ1	PGAM1_MOUSE	reviewed	Phosphoglycerate mutase 1 (EC 3.1.3.13) (EC 5.4.2.11) (EC 5.4.2.4) (BPG-dependent PGAM 1) (Phosphoglycerate mutase isozyme B) (PGAM-B)	Pgam1	Mus musculus (Mouse)	254
Q8BX10	PGAM5_MOUSE	reviewed	Serine/threonine-protein phosphatase PGAM5, mitochondrial (EC 3.1.3.16) (Phosphoglycerate mutase family member 5)	Pgam5	Mus musculus (Mouse)	288
Q3UUQ7	PGAP1_MOUSE	reviewed	GPI inositol-deacylase (EC 3.1.-.-) (Post-GPI attachment to proteins factor 1)	Pgap1	Mus musculus (Mouse)	922
Q9D0F9	PGM1_MOUSE	reviewed	Phosphoglucomutase-1 (PGM 1) (EC 5.4.2.2) (Glucose phosphomutase 1) (Phosphoglucomutase-2)	Pgm1 Pgm2	Mus musculus (Mouse)	562
O55022	PGRC1_MOUSE	reviewed	Membrane-associated progesterone receptor component 1	Pgrmc1 Pgrmc	Mus musculus (Mouse)	195
Q80UU9	PGRC2_MOUSE	reviewed	Membrane-associated progesterone receptor component 2	Pgrmc2	Mus musculus (Mouse)	217
P67778	PHB_MOUSE	reviewed	Prohibitin (B-cell receptor-associated protein 32) (BAP 32)	Phb	Mus musculus (Mouse)	272
O35129	PHB2_MOUSE	reviewed	Prohibitin-2 (B-cell receptor-associated protein BAP37) (Repressor of estrogen receptor activity)	Phb2 Bap Bcap37 Rea	Mus musculus (Mouse)	299
O70172	PI42A_MOUSE	reviewed	Phosphatidylinositol 5-phosphate 4-kinase type-2 alpha (EC 2.7.1.149) (1-phosphatidylinositol 5-phosphate 4-kinase 2-alpha) (Diphosphoinositide kinase 2-alpha) (Phosphatidylinositol 5-phosphate 4-kinase type II alpha) (PI(5)P 4-kinase type II alpha) (PIP4KII-alpha) (PtdIns(5)P-4-kinase isoform 2-alpha)	Pip4k2a Pip5k2a	Mus musculus (Mouse)	405
Q80XI4	PI42B_MOUSE	reviewed	Phosphatidylinositol 5-phosphate 4-kinase type-2 beta (EC 2.7.1.149) (1-phosphatidylinositol 5-phosphate 4-kinase 2-beta) (Diphosphoinositide kinase 2-beta) (Phosphatidylinositol 5-phosphate 4-kinase type II beta) (PI(5)P 4-kinase type II beta) (PIP4KII-beta) (PtdIns(5)P-4-kinase isoform 2-beta)	Pip4k2b Pip5k2b	Mus musculus (Mouse)	416
O70161	PI51C_MOUSE	reviewed	Phosphatidylinositol 4-phosphate 5-kinase type-1 gamma (PIP5K1-gamma) (PtdIns(4)P-5-kinase 1 gamma) (EC 2.7.1.68) (Phosphatidylinositol 4-phosphate 5-kinase type I gamma) (PIP5KIgamma)	Pip5k1c Kiaa0589	Mus musculus (Mouse)	661
Q68FH0	PKP4_MOUSE	reviewed	Plakophilin-4 (Armadillo-related protein)	Pkp4 Armrp	Mus musculus (Mouse)	1190
O35083	PLCA_MOUSE	reviewed	1-acyl-sn-glycerol-3-phosphate acyltransferase alpha (EC 2.3.1.51) (1-acylglycerol-3-phosphate O-acyltransferase 1) (1-AGP acyltransferase 1) (1-AGPAT 1) (Lysophosphatidic acid acyltransferase alpha) (LPAAT-alpha)	Agpat1	Mus musculus (Mouse)	285
Q9Z1B3	PLCB1_MOUSE	reviewed	1-phosphatidylinositol 4,5-bisphosphate phosphodiesterase beta-1 (EC 3.1.4.11) (PLC-154) (Phosphoinositide phospholipase C-beta-1) (Phospholipase C-beta-1) (PLC-beta-1)	Plcb1 Plcb	Mus musculus (Mouse)	1216
Q9D517	PLCC_MOUSE	reviewed	1-acyl-sn-glycerol-3-phosphate acyltransferase gamma (EC 2.3.1.51) (1-acylglycerol-3-phosphate O-acyltransferase 3) (1-AGP acyltransferase 3) (1-AGPAT 3) (Lysophosphatidic acid acyltransferase gamma) (LPAAT-gamma)	Agpat3	Mus musculus (Mouse)	376
O35405	PLD3_MOUSE	reviewed	Phospholipase D3 (PLD 3) (EC 3.1.4.4) (Choline phosphatase 3) (Phosphatidylcholine-hydrolyzing phospholipase D3) (Schwannoma-associated protein 9) (SAM-9)	Pld3 Sam9	Mus musculus (Mouse)	488
Q9QXS1	PLEC_MOUSE	reviewed	Plectin (PCN) (PLTN) (Plectin-1) (Plectin-6)	Plec Plec1	Mus musculus (Mouse)	4691
O88492	PLIN4_MOUSE	reviewed	Perilipin-4 (Adipocyte protein S3-12)	Plin4 Kiaa1881	Mus musculus (Mouse)	1403
P97819	PLPL9_MOUSE	reviewed	85/88 kDa calcium-independent phospholipase A2 (CaI-PLA2) (EC 3.1.1.4) (Group VI phospholipase A2) (GVI PLA2) (Intracellular membrane-associated calcium-independent phospholipase A2 beta) (iPLA2-beta) (Patatin-like phospholipase domain-containing protein 9) (PNPLA9)	Pla2g6 Pnpla9	Mus musculus (Mouse)	807
P70206	PLXA1_MOUSE	reviewed	Plexin-A1 (Plex 1) (Plexin-1)	Plxna1 Kiaa4053	Mus musculus (Mouse)	1894
Q80UG2	PLXA4_MOUSE	reviewed	Plexin-A4	Plxna4 Kiaa1550	Mus musculus (Mouse)	1893
Q8CJH3	PLXB1_MOUSE	reviewed	Plexin-B1	Plxnb1 Kiaa0407	Mus musculus (Mouse)	2119
O35621	PMM1_MOUSE	reviewed	Phosphomannomutase 1 (PMM 1) (EC 5.4.2.8)	Pmm1	Mus musculus (Mouse)	262
P62137	PP1A_MOUSE	reviewed	Serine/threonine-protein phosphatase PP1-alpha catalytic subunit (PP-1A) (EC 3.1.3.16)	Ppp1ca Ppp1a	Mus musculus (Mouse)	330
P63328	PP2BA_MOUSE	reviewed	Serine/threonine-protein phosphatase 2B catalytic subunit alpha isoform (EC 3.1.3.16) (CAM-PRP catalytic subunit) (Calmodulin-dependent calcineurin A subunit alpha isoform)	Ppp3ca Calna	Mus musculus (Mouse)	521
P17742	PPIA_MOUSE	reviewed	Peptidyl-prolyl cis-trans isomerase A (PPIase A) (EC 5.2.1.8) (Cyclophilin A) (Cyclosporin A-binding protein) (Rotamase A) (SP18) [Cleaved into: Peptidyl-prolyl cis-trans isomerase A, N-terminally processed]	Ppia	Mus musculus (Mouse)	164
P24369	PPIB_MOUSE	reviewed	Peptidyl-prolyl cis-trans isomerase B (PPIase B) (EC 5.2.1.8) (CYP-S1) (Cyclophilin B) (Rotamase B) (S-cyclophilin) (SCYLP)	Ppib	Mus musculus (Mouse)	216
Q3UYC0	PPM1H_MOUSE	reviewed	Protein phosphatase 1H (EC 3.1.3.16)	Ppm1h Kiaa1157	Mus musculus (Mouse)	513
Q8R5J9	PRAF3_MOUSE	reviewed	PRA1 family protein 3 (ADP-ribosylation factor-like protein 6-interacting protein 5) (ARL-6-interacting protein 5) (Aip-5) (Addicsin) (GTRAP3-18) (Glutamate transporter EAAC1-interacting protein) (Prenylated Rab acceptor protein 2) (Protein JWa)	Arl6ip5 Aip5 Jwa Pra2 Praf3	Mus musculus (Mouse)	188
P35700	PRDX1_MOUSE	reviewed	Peroxiredoxin-1 (EC 1.11.1.15) (Macrophage 23 kDa stress protein) (Osteoblast-specific factor 3) (OSF-3) (Thioredoxin peroxidase 2) (Thioredoxin-dependent peroxide reductase 2)	Prdx1 Msp23 Paga Tdpx2	Mus musculus (Mouse)	199
Q61171	PRDX2_MOUSE	reviewed	Peroxiredoxin-2 (EC 1.11.1.15) (Thiol-specific antioxidant protein) (TSA) (Thioredoxin peroxidase 1) (Thioredoxin-dependent peroxide reductase 1)	Prdx2 Tdpx1 Tpx	Mus musculus (Mouse)	198
P20108	PRDX3_MOUSE	reviewed	Thioredoxin-dependent peroxide reductase, mitochondrial (EC 1.11.1.15) (Antioxidant protein 1) (AOP-1) (PRX III) (Perioredoxin-3) (Protein MER5)	Prdx3 Aop1 Mer5	Mus musculus (Mouse)	257
P99029	PRDX5_MOUSE	reviewed	Peroxiredoxin-5, mitochondrial (EC 1.11.1.15) (Antioxidant enzyme B166) (AOEB166) (Liver tissue 2D-page spot 2D-0014IV) (PLP) (Peroxiredoxin V) (Prx-V) (Peroxisomal antioxidant enzyme) (Thioredoxin peroxidase PMP20) (Thioredoxin reductase)	Prdx5 Prdx6	Mus musculus (Mouse)	210
O08709	PRDX6_MOUSE	reviewed	Peroxiredoxin-6 (EC 1.11.1.15) (1-Cys peroxiredoxin) (1-Cys PRX) (Acidic calcium-independent phospholipase A2) (aiPLA2) (EC 3.1.1.-) (Antioxidant protein 2) (Non-selenium glutathione peroxidase) (NSGPx) (EC 1.11.1.9)	Prdx6 Aop2 Ltw4 Prdx5	Mus musculus (Mouse)	224
Q9WUQ2	PREB_MOUSE	reviewed	Prolactin regulatory element-binding protein (Mammalian guanine nucleotide exchange factor mSec12)	Preb Sec12	Mus musculus (Mouse)	417
P62962	PROF1_MOUSE	reviewed	Profilin-1 (Profilin I)	Pfn1	Mus musculus (Mouse)	140
A2AVJ5	PRR5L_MOUSE	reviewed	Proline-rich protein 5-like (Protein observed with Rictor-2) (Protor-2)	Prr5l Protor2	Mus musculus (Mouse)	370
E9PUL5	PRRT2_MOUSE	reviewed	Proline-rich transmembrane protein 2 (Dispanin subfamily B member 3) (DSPB3)	Prrt2	Mus musculus (Mouse)	346
Q6PE13	PRRT3_MOUSE	reviewed	Proline-rich transmembrane protein 3	Prrt3	Mus musculus (Mouse)	971
Q11011	PSA_MOUSE	reviewed	Puromycin-sensitive aminopeptidase (PSA) (EC 3.4.11.14) (Cytosol alanyl aminopeptidase) (AAP-S)	Npepps Psa	Mus musculus (Mouse)	920
P18052	PTPRA_MOUSE	reviewed	Receptor-type tyrosine-protein phosphatase alpha (Protein-tyrosine phosphatase alpha) (R-PTP-alpha) (EC 3.1.3.48) (LCA-related phosphatase) (PTPTY-28)	Ptpra Lrp Ptpa	Mus musculus (Mouse)	829
Q64487	PTPRD_MOUSE	reviewed	Receptor-type tyrosine-protein phosphatase delta (Protein-tyrosine phosphatase delta) (R-PTP-delta) (EC 3.1.3.48)	Ptprd	Mus musculus (Mouse)	1912
B0V2N1	PTPRS_MOUSE	reviewed	Receptor-type tyrosine-protein phosphatase S (R-PTP-S) (EC 3.1.3.48) (PTPNU-3) (Receptor-type tyrosine-protein phosphatase sigma) (R-PTP-sigma)	Ptprs	Mus musculus (Mouse)	1907
P42669	PURA_MOUSE	reviewed	Transcriptional activator protein Pur-alpha (Purine-rich single-stranded DNA-binding protein alpha)	Pura	Mus musculus (Mouse)	321
Q9Z210	PX11B_MOUSE	reviewed	Peroxisomal membrane protein 11B (Peroxin-11B) (Peroxisomal biogenesis factor 11B) (Protein PEX11 homolog beta) (PEX11-beta)	Pex11b	Mus musculus (Mouse)	259
Q05920	PYC_MOUSE	reviewed	Pyruvate carboxylase, mitochondrial (EC 6.4.1.1) (Pyruvic carboxylase) (PCB)	Pc Pcx	Mus musculus (Mouse)	1178
Q8CI94	PYGB_MOUSE	reviewed	Glycogen phosphorylase, brain form (EC 2.4.1.1)	Pygb	Mus musculus (Mouse)	843
Q9WUB3	PYGM_MOUSE	reviewed	Glycogen phosphorylase, muscle form (EC 2.4.1.1) (Myophosphorylase)	Pygm	Mus musculus (Mouse)	842
Q9CZ13	QCR1_MOUSE	reviewed	Cytochrome b-c1 complex subunit 1, mitochondrial (Complex III subunit 1) (Core protein I) (Ubiquinol-cytochrome-c reductase complex core protein 1)	Uqcrc1	Mus musculus (Mouse)	480
Q9DB77	QCR2_MOUSE	reviewed	Cytochrome b-c1 complex subunit 2, mitochondrial (Complex III subunit 2) (Core protein II) (Ubiquinol-cytochrome-c reductase complex core protein 2)	Uqcrc2	Mus musculus (Mouse)	453
P99028	QCR6_MOUSE	reviewed	Cytochrome b-c1 complex subunit 6, mitochondrial (Complex III subunit 6) (Complex III subunit VIII) (Cytochrome c1 non-heme 11 kDa protein) (Mitochondrial hinge protein) (Ubiquinol-cytochrome c reductase complex 11 kDa protein)	Uqcrh	Mus musculus (Mouse)	89
Q9D855	QCR7_MOUSE	reviewed	Cytochrome b-c1 complex subunit 7 (Complex III subunit 7) (Complex III subunit VII) (Ubiquinol-cytochrome c reductase complex 14 kDa protein)	Uqcrb	Mus musculus (Mouse)	111
Q9CQ69	QCR8_MOUSE	reviewed	Cytochrome b-c1 complex subunit 8 (Complex III subunit 8) (Complex III subunit VIII) (Ubiquinol-cytochrome c reductase complex 9.5 kDa protein) (Ubiquinol-cytochrome c reductase complex ubiquinone-binding protein QP-C)	Uqcrq	Mus musculus (Mouse)	82
Q8R1I1	QCR9_MOUSE	reviewed	Cytochrome b-c1 complex subunit 9 (Complex III subunit 9) (Complex III subunit X) (Cytochrome c1 non-heme 7 kDa protein) (Ubiquinol-cytochrome c reductase complex 7.2 kDa protein)	Uqcr10	Mus musculus (Mouse)	64
Q8BQP9	R7BP_MOUSE	reviewed	Regulator of G-protein signaling 7-binding protein (R7 family-binding protein)	Rgs7bp D13Bwg1146e R7bp	Mus musculus (Mouse)	257
P61027	RAB10_MOUSE	reviewed	Ras-related protein Rab-10	Rab10	Mus musculus (Mouse)	200
Q91V41	RAB14_MOUSE	reviewed	Ras-related protein Rab-14	Rab14	Mus musculus (Mouse)	215
P35293	RAB18_MOUSE	reviewed	Ras-related protein Rab-18	Rab18	Mus musculus (Mouse)	206
P62821	RAB1A_MOUSE	reviewed	Ras-related protein Rab-1A (YPT1-related protein)	Rab1A Rab1	Mus musculus (Mouse)	205
Q9D1G1	RAB1B_MOUSE	reviewed	Ras-related protein Rab-1B	Rab1b	Mus musculus (Mouse)	201
P35282	RAB21_MOUSE	reviewed	Ras-related protein Rab-21 (Rab-12)	Rab21	Mus musculus (Mouse)	222
P35288	RAB23_MOUSE	reviewed	Ras-related protein Rab-23 (Protein open brain) (Rab-15)	Rab23 Opb	Mus musculus (Mouse)	237
P53994	RAB2A_MOUSE	reviewed	Ras-related protein Rab-2A	Rab2a Rab2	Mus musculus (Mouse)	212
Q921E2	RAB31_MOUSE	reviewed	Ras-related protein Rab-31	Rab31	Mus musculus (Mouse)	194
Q6PHN9	RAB35_MOUSE	reviewed	Ras-related protein Rab-35	Rab35	Mus musculus (Mouse)	201
P63011	RAB3A_MOUSE	reviewed	Ras-related protein Rab-3A	Rab3a	Mus musculus (Mouse)	220
Q9CZT8	RAB3B_MOUSE	reviewed	Ras-related protein Rab-3B	Rab3b	Mus musculus (Mouse)	219
P62823	RAB3C_MOUSE	reviewed	Ras-related protein Rab-3C	Rab3c	Mus musculus (Mouse)	227
Q91ZR1	RAB4B_MOUSE	reviewed	Ras-related protein Rab-4B	Rab4b Rab4	Mus musculus (Mouse)	213
Q9CQD1	RAB5A_MOUSE	reviewed	Ras-related protein Rab-5A	Rab5a nnyRab5a	Mus musculus (Mouse)	215
P61021	RAB5B_MOUSE	reviewed	Ras-related protein Rab-5B	Rab5b	Mus musculus (Mouse)	215
P35278	RAB5C_MOUSE	reviewed	Ras-related protein Rab-5C	Rab5c	Mus musculus (Mouse)	216
P35279	RAB6A_MOUSE	reviewed	Ras-related protein Rab-6A (Rab-6)	Rab6a Rab6 MNCb-1660	Mus musculus (Mouse)	208
P51150	RAB7A_MOUSE	reviewed	Ras-related protein Rab-7a	Rab7a Rab7	Mus musculus (Mouse)	207
P61028	RAB8B_MOUSE	reviewed	Ras-related protein Rab-8B	Rab8b	Mus musculus (Mouse)	207
Q8BHH2	RAB9B_MOUSE	reviewed	Ras-related protein Rab-9B	Rab9b	Mus musculus (Mouse)	201
P63001	RAC1_MOUSE	reviewed	Ras-related C3 botulinum toxin substrate 1 (p21-Rac1)	Rac1	Mus musculus (Mouse)	192
P26043	RADI_MOUSE	reviewed	Radixin (ESP10)	Rdx	Mus musculus (Mouse)	583
P63321	RALA_MOUSE	reviewed	Ras-related protein Ral-A	Rala Ral Ral-a	Mus musculus (Mouse)	206
P62835	RAP1A_MOUSE	reviewed	Ras-related protein Rap-1A (Ras-related protein Krev-1)	Rap1a Krev-1	Mus musculus (Mouse)	184
Q99JI6	RAP1B_MOUSE	reviewed	Ras-related protein Rap-1b (GTP-binding protein smg p21B)	Rap1b	Mus musculus (Mouse)	184
P61226	RAP2B_MOUSE	reviewed	Ras-related protein Rap-2b	Rap2b	Mus musculus (Mouse)	183
Q61411	RASH_MOUSE	reviewed	GTPase HRas (H-Ras-1) (Transforming protein p21) (c-H-ras) (p21ras) [Cleaved into: GTPase HRas, N-terminally processed]	Hras Hras1	Mus musculus (Mouse)	189
P32883	RASK_MOUSE	reviewed	GTPase KRas (K-Ras 2) (Ki-Ras) (c-K-ras) (c-Ki-ras) [Cleaved into: GTPase KRas, N-terminally processed]	Kras Kras2	Mus musculus (Mouse)	189
P46638	RB11B_MOUSE	reviewed	Ras-related protein Rab-11B	Rab11b	Mus musculus (Mouse)	218
Q99P58	RB27B_MOUSE	reviewed	Ras-related protein Rab-27B	Rab27b	Mus musculus (Mouse)	218
Q8BHC1	RB39B_MOUSE	reviewed	Ras-related protein Rab-39B	Rab39b	Mus musculus (Mouse)	213
P0C090	RC3H2_MOUSE	reviewed	Roquin-2 (Membrane-associated nucleic acid-binding protein) (RING finger and CCCH-type zinc finger domain-containing protein 2)	Rc3h2 Mnab	Mus musculus (Mouse)	1187
Q8BP92	RCN2_MOUSE	reviewed	Reticulocalbin-2 (Taipoxin-associated calcium-binding protein 49) (TCBP-49)	Rcn2	Mus musculus (Mouse)	320
Q9ERI6	RDH14_MOUSE	reviewed	Retinol dehydrogenase 14 (EC 1.1.1.-) (Alcohol dehydrogenase PAN2)	Rdh14	Mus musculus (Mouse)	334
Q60870	REEP5_MOUSE	reviewed	Receptor expression-enhancing protein 5 (GP106) (Polyposis locus protein 1 homolog) (Protein TB2 homolog)	Reep5 Dp1	Mus musculus (Mouse)	185
Q8R361	RFIP5_MOUSE	reviewed	Rab11 family-interacting protein 5 (Rab11-FIP5) (Rab11-interacting protein Rip11)	Rab11fip5 D6Ertd32e Rip11	Mus musculus (Mouse)	645
Q8CHX7	RFTN2_MOUSE	reviewed	Raftlin-2 (Raft-linking protein 2)	Rftn2	Mus musculus (Mouse)	500
O54829	RGS7_MOUSE	reviewed	Regulator of G-protein signaling 7 (RGS7)	Rgs7	Mus musculus (Mouse)	469
Q9QUI0	RHOA_MOUSE	reviewed	Transforming protein RhoA	Rhoa Arha Arha2	Mus musculus (Mouse)	193
P62746	RHOB_MOUSE	reviewed	Rho-related GTP-binding protein RhoB	Rhob Arhb	Mus musculus (Mouse)	196
P84096	RHOG_MOUSE	reviewed	Rho-related GTP-binding protein RhoG (Sid 10750)	Rhog Arhg Sid10750	Mus musculus (Mouse)	191
Q6ZWV3	RL10_MOUSE	reviewed	60S ribosomal protein L10 (Protein QM homolog)	Rpl10 Qm	Mus musculus (Mouse)	214
Q9CXW4	RL11_MOUSE	reviewed	60S ribosomal protein L11	Rpl11	Mus musculus (Mouse)	178
P35979	RL12_MOUSE	reviewed	60S ribosomal protein L12	Rpl12	Mus musculus (Mouse)	165
P47963	RL13_MOUSE	reviewed	60S ribosomal protein L13 (A52)	Rpl13	Mus musculus (Mouse)	211
P19253	RL13A_MOUSE	reviewed	60S ribosomal protein L13a (Transplantation antigen P198) (Tum-P198 antigen)	Rpl13a P198 Tstap198-7	Mus musculus (Mouse)	203
Q9CR57	RL14_MOUSE	reviewed	60S ribosomal protein L14	Rpl14	Mus musculus (Mouse)	217
Q9CZM2	RL15_MOUSE	reviewed	60S ribosomal protein L15	Rpl15	Mus musculus (Mouse)	204
Q9CPR4	RL17_MOUSE	reviewed	60S ribosomal protein L17	Rpl17	Mus musculus (Mouse)	184
P35980	RL18_MOUSE	reviewed	60S ribosomal protein L18	Rpl18	Mus musculus (Mouse)	188
P62717	RL18A_MOUSE	reviewed	60S ribosomal protein L18a	Rpl18a	Mus musculus (Mouse)	176
P84099	RL19_MOUSE	reviewed	60S ribosomal protein L19	Rpl19	Mus musculus (Mouse)	196
O09167	RL21_MOUSE	reviewed	60S ribosomal protein L21	Rpl21	Mus musculus (Mouse)	160
P67984	RL22_MOUSE	reviewed	60S ribosomal protein L22 (Heparin-binding protein HBp15)	Rpl22	Mus musculus (Mouse)	128
P62830	RL23_MOUSE	reviewed	60S ribosomal protein L23	Rpl23	Mus musculus (Mouse)	140
P62751	RL23A_MOUSE	reviewed	60S ribosomal protein L23a	Rpl23a	Mus musculus (Mouse)	156
Q8BP67	RL24_MOUSE	reviewed	60S ribosomal protein L24	Rpl24	Mus musculus (Mouse)	157
P61255	RL26_MOUSE	reviewed	60S ribosomal protein L26 (Silica-induced gene 20 protein) (SIG-20)	Rpl26	Mus musculus (Mouse)	145
P61358	RL27_MOUSE	reviewed	60S ribosomal protein L27	Rpl27	Mus musculus (Mouse)	136
P14115	RL27A_MOUSE	reviewed	60S ribosomal protein L27a (L29)	Rpl27a	Mus musculus (Mouse)	148
P41105	RL28_MOUSE	reviewed	60S ribosomal protein L28	Rpl28	Mus musculus (Mouse)	137
P27659	RL3_MOUSE	reviewed	60S ribosomal protein L3 (J1 protein)	Rpl3	Mus musculus (Mouse)	403
P62889	RL30_MOUSE	reviewed	60S ribosomal protein L30	Rpl30	Mus musculus (Mouse)	115
P62900	RL31_MOUSE	reviewed	60S ribosomal protein L31	Rpl31	Mus musculus (Mouse)	125
P62911	RL32_MOUSE	reviewed	60S ribosomal protein L32	Rpl32	Mus musculus (Mouse)	135
Q6ZWV7	RL35_MOUSE	reviewed	60S ribosomal protein L35	Rpl35	Mus musculus (Mouse)	123
Q9JJI8	RL38_MOUSE	reviewed	60S ribosomal protein L38	Rpl38	Mus musculus (Mouse)	70
Q9D8E6	RL4_MOUSE	reviewed	60S ribosomal protein L4	Rpl4	Mus musculus (Mouse)	419
P47962	RL5_MOUSE	reviewed	60S ribosomal protein L5	Rpl5	Mus musculus (Mouse)	297
P47911	RL6_MOUSE	reviewed	60S ribosomal protein L6 (TAX-responsive enhancer element-binding protein 107) (TAXREB107)	Rpl6	Mus musculus (Mouse)	296
P14148	RL7_MOUSE	reviewed	60S ribosomal protein L7	Rpl7	Mus musculus (Mouse)	270
P12970	RL7A_MOUSE	reviewed	60S ribosomal protein L7a (Surfeit locus protein 3)	Rpl7a Surf-3 Surf3	Mus musculus (Mouse)	266
P62918	RL8_MOUSE	reviewed	60S ribosomal protein L8	Rpl8	Mus musculus (Mouse)	257
P51410	RL9_MOUSE	reviewed	60S ribosomal protein L9	Rpl9	Mus musculus (Mouse)	192
P47955	RLA1_MOUSE	reviewed	60S acidic ribosomal protein P1	Rplp1	Mus musculus (Mouse)	114
P99027	RLA2_MOUSE	reviewed	60S acidic ribosomal protein P2	Rplp2	Mus musculus (Mouse)	115
P47708	RP3A_MOUSE	reviewed	Rabphilin-3A (Exophilin-1)	Rph3a	Mus musculus (Mouse)	681
Q91YQ5	RPN1_MOUSE	reviewed	Dolichyl-diphosphooligosaccharide--protein glycosyltransferase subunit 1 (EC 2.4.99.18) (Dolichyl-diphosphooligosaccharide--protein glycosyltransferase 67 kDa subunit) (Ribophorin I) (RPN-I) (Ribophorin-1)	Rpn1	Mus musculus (Mouse)	608
Q9DBG6	RPN2_MOUSE	reviewed	Dolichyl-diphosphooligosaccharide--protein glycosyltransferase subunit 2 (EC 2.4.99.18) (Dolichyl-diphosphooligosaccharide--protein glycosyltransferase 63 kDa subunit) (Ribophorin II) (RPN-II) (Ribophorin-2)	Rpn2	Mus musculus (Mouse)	631
Q99PL5	RRBP1_MOUSE	reviewed	Ribosome-binding protein 1 (Ribosome receptor protein) (RRp) (mRRp)	Rrbp1	Mus musculus (Mouse)	1605
Q3UH06	RREB1_MOUSE	reviewed	Ras-responsive element-binding protein 1 (RREB-1) (RAS-responsive zinc finger transcription factor RREB)	Rreb1	Mus musculus (Mouse)	1700
P62281	RS11_MOUSE	reviewed	40S ribosomal protein S11	Rps11	Mus musculus (Mouse)	158
P62264	RS14_MOUSE	reviewed	40S ribosomal protein S14	Rps14	Mus musculus (Mouse)	151
P14131	RS16_MOUSE	reviewed	40S ribosomal protein S16	Rps16	Mus musculus (Mouse)	146
P62270	RS18_MOUSE	reviewed	40S ribosomal protein S18 (Ke-3) (Ke3)	Rps18	Mus musculus (Mouse)	152
P25444	RS2_MOUSE	reviewed	40S ribosomal protein S2 (40S ribosomal protein S4) (Protein LLRep3)	Rps2 Llrep3 Rps4	Mus musculus (Mouse)	293
P60867	RS20_MOUSE	reviewed	40S ribosomal protein S20	Rps20	Mus musculus (Mouse)	119
P62852	RS25_MOUSE	reviewed	40S ribosomal protein S25	Rps25	Mus musculus (Mouse)	125
P62908	RS3_MOUSE	reviewed	40S ribosomal protein S3	Rps3	Mus musculus (Mouse)	243
P97351	RS3A_MOUSE	reviewed	40S ribosomal protein S3a (Protein TU-11)	Rps3a Rps3a1	Mus musculus (Mouse)	264
P62702	RS4X_MOUSE	reviewed	40S ribosomal protein S4, X isoform	Rps4x Rps4	Mus musculus (Mouse)	263
P62082	RS7_MOUSE	reviewed	40S ribosomal protein S7	Rps7	Mus musculus (Mouse)	194
P62242	RS8_MOUSE	reviewed	40S ribosomal protein S8	Rps8	Mus musculus (Mouse)	208
Q6ZWN5	RS9_MOUSE	reviewed	40S ribosomal protein S9	Rps9	Mus musculus (Mouse)	194
P14206	RSSA_MOUSE	reviewed	40S ribosomal protein SA (37 kDa laminin receptor precursor) (37LRP) (37 kDa oncofetal antigen) (37/67 kDa laminin receptor) (LRP/LR) (67 kDa laminin receptor) (67LR) (Laminin receptor 1) (LamR) (Laminin-binding protein precursor p40) (LBP/p40) (OFA/iLRP)	Rpsa Lamr1 P40-8	Mus musculus (Mouse)	295
Q9CQX8	RT36_MOUSE	reviewed	28S ribosomal protein S36, mitochondrial (MRP-S36) (S36mt)	Mrps36	Mus musculus (Mouse)	102
Q8K0T0	RTN1_MOUSE	reviewed	Reticulon-1 (Neuroendocrine-specific protein)	Rtn1 Nsp	Mus musculus (Mouse)	780
Q9ES97	RTN3_MOUSE	reviewed	Reticulon-3	Rtn3	Mus musculus (Mouse)	964
Q99P72	RTN4_MOUSE	reviewed	Reticulon-4 (Neurite outgrowth inhibitor) (Nogo protein)	Rtn4 Kiaa0886 Nogo	Mus musculus (Mouse)	1162
Q9D394	RUFY3_MOUSE	reviewed	Protein RUFY3 (Rap2-interacting protein x) (RIPx) (Single axon-regulated protein) (Singar)	Rufy3 D5Bwg0860e Ripx	Mus musculus (Mouse)	469
E9Q401	RYR2_MOUSE	reviewed	Ryanodine receptor 2 (RYR-2) (RyR2) (Cardiac muscle ryanodine receptor) (Cardiac muscle ryanodine receptor-calcium release channel) (Type 2 ryanodine receptor)	Ryr2	Mus musculus (Mouse)	4966
P55012	S12A2_MOUSE	reviewed	Solute carrier family 12 member 2 (Basolateral Na-K-Cl symporter) (Bumetanide-sensitive sodium-(potassium)-chloride cotransporter 1)	Slc12a2 Nkcc1	Mus musculus (Mouse)	1205
P59158	S12A3_MOUSE	reviewed	Solute carrier family 12 member 3 (Na-Cl symporter) (Thiazide-sensitive sodium-chloride cotransporter)	Slc12a3 Ncc Tsc	Mus musculus (Mouse)	1002
Q9JIS8	S12A4_MOUSE	reviewed	Solute carrier family 12 member 4 (Electroneutral potassium-chloride cotransporter 1) (Erythroid K-Cl cotransporter 1) (mKCC1)	Slc12a4 Kcc1	Mus musculus (Mouse)	1085
Q91V14	S12A5_MOUSE	reviewed	Solute carrier family 12 member 5 (Electroneutral potassium-chloride cotransporter 2) (K-Cl cotransporter 2) (mKCC2) (Neuronal K-Cl cotransporter)	Slc12a5 Kcc2 Kiaa1176	Mus musculus (Mouse)	1138
Q924N4	S12A6_MOUSE	reviewed	Solute carrier family 12 member 6 (Electroneutral potassium-chloride cotransporter 3) (K-Cl cotransporter 3)	Slc12a6 Kcc3	Mus musculus (Mouse)	1150
Q60714	S27A1_MOUSE	reviewed	Long-chain fatty acid transport protein 1 (FATP-1) (Fatty acid transport protein 1) (EC 6.2.1.-) (Solute carrier family 27 member 1)	Slc27a1 Fatp Fatp1	Mus musculus (Mouse)	646
O35488	S27A2_MOUSE	reviewed	Very long-chain acyl-CoA synthetase (VLACS) (VLCS) (EC 6.2.1.-) (Fatty acid transport protein 2) (FATP-2) (Fatty-acid-coenzyme A ligase, very long-chain 1) (Long-chain-fatty-acid--CoA ligase) (EC 6.2.1.3) (Solute carrier family 27 member 2) (THCA-CoA ligase) (Very long-chain-fatty-acid-CoA ligase)	Slc27a2 Acsvl1 Facvl1 Fatp2 Vlacs Vlcs	Mus musculus (Mouse)	620
Q91VE0	S27A4_MOUSE	reviewed	Long-chain fatty acid transport protein 4 (FATP-4) (Fatty acid transport protein 4) (EC 6.2.1.-) (Solute carrier family 27 member 4)	Slc27a4 Acsvl4 Fatp4	Mus musculus (Mouse)	643
Q9DCP2	S38A3_MOUSE	reviewed	Sodium-coupled neutral amino acid transporter 3 (N-system amino acid transporter 1) (Na(+)-coupled neutral amino acid transporter 3) (Solute carrier family 38 member 3) (mNAT) (System N amino acid transporter 1)	Slc38a3 Sn1 Snat3	Mus musculus (Mouse)	505
Q8K0H1	S47A1_MOUSE	reviewed	Multidrug and toxin extrusion protein 1 (MATE-1) (mMATE-1) (Solute carrier family 47 member 1)	Slc47a1 Mate1	Mus musculus (Mouse)	567
Q5DTL9	S4A10_MOUSE	reviewed	Sodium-driven chloride bicarbonate exchanger (Solute carrier family 4 member 10)	Slc4a10 Kiaa4136 Ncbe	Mus musculus (Mouse)	1118
O88343	S4A4_MOUSE	reviewed	Electrogenic sodium bicarbonate cotransporter 1 (Sodium bicarbonate cotransporter) (Na(+)/HCO3(-) cotransporter) (Solute carrier family 4 member 4)	Slc4a4 Nbc1 Nbce1	Mus musculus (Mouse)	1079
P61620	S61A1_MOUSE	reviewed	Protein transport protein Sec61 subunit alpha isoform 1 (Sec61 alpha-1)	Sec61a1 Sec61a	Mus musculus (Mouse)	476
P31650	S6A11_MOUSE	reviewed	Sodium- and chloride-dependent GABA transporter 3 (GAT-3) (Sodium- and chloride-dependent GABA transporter 4) (GAT-4) (Solute carrier family 6 member 11)	Slc6a11 Gabt3 Gabt4 Gat-4 Gat3 Gat4	Mus musculus (Mouse)	627
Q9EP69	SAC1_MOUSE	reviewed	Phosphatidylinositide phosphatase SAC1 (EC 3.1.3.-) (Suppressor of actin mutations 1-like protein)	Sacm1l Kiaa0851 Sac1	Mus musculus (Mouse)	587
Q80SW1	SAHH2_MOUSE	reviewed	Putative adenosylhomocysteinase 2 (AdoHcyase 2) (EC 3.3.1.1) (IP3R-binding protein released with inositol 1,4,5-trisphosphate) (S-adenosyl-L-homocysteine hydrolase 2) (S-adenosylhomocysteine hydrolase-like protein 1)	Ahcyl1 Irbit	Mus musculus (Mouse)	530
Q68FL4	SAHH3_MOUSE	reviewed	Putative adenosylhomocysteinase 3 (AdoHcyase 3) (EC 3.3.1.1) (S-adenosyl-L-homocysteine hydrolase 3) (S-adenosylhomocysteine hydrolase-like protein 2)	Ahcyl2	Mus musculus (Mouse)	613
Q8BGH2	SAM50_MOUSE	reviewed	Sorting and assembly machinery component 50 homolog	Samm50	Mus musculus (Mouse)	469
O35874	SATT_MOUSE	reviewed	Neutral amino acid transporter A (Alanine/serine/cysteine/threonine transporter 1) (ASCT-1) (SATT) (Solute carrier family 1 member 4)	Slc1a4 Asct1	Mus musculus (Mouse)	532
O08547	SC22B_MOUSE	reviewed	Vesicle-trafficking protein SEC22b (ER-Golgi SNARE of 24 kDa) (ERS-24) (ERS24) (SEC22 vesicle-trafficking protein homolog B) (SEC22 vesicle-trafficking protein-like 1) (mSec22b)	Sec22b Sec22l1	Mus musculus (Mouse)	215
Q01405	SC23A_MOUSE	reviewed	Protein transport protein Sec23A (SEC23-related protein A)	Sec23a Sec23 Sec23r	Mus musculus (Mouse)	765
P31648	SC6A1_MOUSE	reviewed	Sodium- and chloride-dependent GABA transporter 1 (GAT-1) (Solute carrier family 6 member 1)	Slc6a1 Gabt1 Gat-1 Gat1	Mus musculus (Mouse)	599
Q761V0	SC6A5_MOUSE	reviewed	Sodium- and chloride-dependent glycine transporter 2 (GlyT-2) (GlyT2) (Solute carrier family 6 member 5)	Slc6a5 Glyt2	Mus musculus (Mouse)	799
P28571	SC6A9_MOUSE	reviewed	Sodium- and chloride-dependent glycine transporter 1 (GlyT-1) (GlyT1) (Solute carrier family 6 member 9)	Slc6a9 Glyt1	Mus musculus (Mouse)	692
Q8K021	SCAM1_MOUSE	reviewed	Secretory carrier-associated membrane protein 1 (Secretory carrier membrane protein 1)	Scamp1	Mus musculus (Mouse)	338
Q9JKD3	SCAM5_MOUSE	reviewed	Secretory carrier-associated membrane protein 5 (Secretory carrier membrane protein 5)	Scamp5	Mus musculus (Mouse)	235
A2ASZ8	SCMC2_MOUSE	reviewed	Calcium-binding mitochondrial carrier protein SCaMC-2 (Small calcium-binding mitochondrial carrier protein 2) (Solute carrier family 25 member 25)	Slc25a25 Kiaa1896 Scamc2	Mus musculus (Mouse)	469
P97952	SCN1B_MOUSE	reviewed	Sodium channel subunit beta-1	Scn1b	Mus musculus (Mouse)	218
Q56A07	SCN2B_MOUSE	reviewed	Sodium channel subunit beta-2	Scn2b Gm183	Mus musculus (Mouse)	215
Q62205	SCN9A_MOUSE	reviewed	Sodium channel protein type 9 subunit alpha (Peripheral sodium channel 1) (PN1) (Sodium channel protein type IX subunit alpha) (Voltage-gated sodium channel subunit alpha Nav1.7)	Scn9a Kiaa4197	Mus musculus (Mouse)	1984
Q9D0K2	SCOT1_MOUSE	reviewed	Succinyl-CoA:3-ketoacid coenzyme A transferase 1, mitochondrial (EC 2.8.3.5) (3-oxoacid CoA-transferase 1) (Somatic-type succinyl-CoA:3-oxoacid CoA-transferase) (SCOT-s)	Oxct1 Oxct Scot	Mus musculus (Mouse)	520
Q8R127	SCPDL_MOUSE	reviewed	Saccharopine dehydrogenase-like oxidoreductase (EC 1.-.-.-)	Sccpdh	Mus musculus (Mouse)	429
O35114	SCRB2_MOUSE	reviewed	Lysosome membrane protein 2 (85 kDa lysosomal membrane sialoglycoprotein) (LGP85) (Lysosome membrane protein II) (LIMP II) (Scavenger receptor class B member 2)	Scarb2	Mus musculus (Mouse)	478
Q8C1B7	SEP11_MOUSE	reviewed	Septin-11	Sept11 D5Ertd606e	Mus musculus (Mouse)	431
P42208	SEPT2_MOUSE	reviewed	Septin-2 (Neural precursor cell expressed developmentally down-regulated protein 5) (NEDD-5)	Sept2 Nedd-5 Nedd5	Mus musculus (Mouse)	361
Q9Z1S5	SEPT3_MOUSE	reviewed	Neuronal-specific septin-3	Sept3 Sep3	Mus musculus (Mouse)	350
P28661	SEPT4_MOUSE	reviewed	Septin-4 (Brain protein H5) (Peanut-like protein 2)	Sept4 Pnutl2	Mus musculus (Mouse)	478
Q9Z2Q6	SEPT5_MOUSE	reviewed	Septin-5 (Cell division control-related protein 1) (CDCrel-1) (Peanut-like protein 1)	Sept5 Pnutl1	Mus musculus (Mouse)	369
Q9R1T4	SEPT6_MOUSE	reviewed	Septin-6	Sept6 Kiaa0128	Mus musculus (Mouse)	434
O55131	SEPT7_MOUSE	reviewed	Septin-7 (CDC10 protein homolog)	Sept7 Cdc10	Mus musculus (Mouse)	436
Q8CHH9	SEPT8_MOUSE	reviewed	Septin-8	Sept8 Kiaa0202	Mus musculus (Mouse)	429
Q80UG5	SEPT9_MOUSE	reviewed	Septin-9 (SL3-3 integration site 1 protein)	Sept9 Kiaa0991 Sint1	Mus musculus (Mouse)	583
Q61753	SERA_MOUSE	reviewed	D-3-phosphoglycerate dehydrogenase (3-PGDH) (EC 1.1.1.95) (A10)	Phgdh	Mus musculus (Mouse)	533
Q99JR1	SFXN1_MOUSE	reviewed	Sideroflexin-1	Sfxn1 F	Mus musculus (Mouse)	322
Q91V61	SFXN3_MOUSE	reviewed	Sideroflexin-3	Sfxn3	Mus musculus (Mouse)	321
Q8VD37	SGIP1_MOUSE	reviewed	SH3-containing GRB2-like protein 3-interacting protein 1 (Endophilin-3-interacting protein)	Sgip1	Mus musculus (Mouse)	806
Q8R0X7	SGPL1_MOUSE	reviewed	Sphingosine-1-phosphate lyase 1 (S1PL) (SP-lyase 1) (SPL 1) (mSPL) (EC 4.1.2.27) (Sphingosine-1-phosphate aldolase)	Sgpl1	Mus musculus (Mouse)	568
Q62420	SH3G2_MOUSE	reviewed	Endophilin-A1 (Endophilin-1) (SH3 domain protein 2A) (SH3 domain-containing GRB2-like protein 2) (SH3p4)	Sh3gl2 Sh3d2a	Mus musculus (Mouse)	352
D3YZU1	SHAN1_MOUSE	reviewed	SH3 and multiple ankyrin repeat domains protein 1 (Shank1)	Shank1	Mus musculus (Mouse)	2167
Q4ACU6	SHAN3_MOUSE	reviewed	SH3 and multiple ankyrin repeat domains protein 3 (Shank3) (Proline-rich synapse-associated protein 2) (ProSAP2) (SPANK-2)	Shank3 Kiaa1650 Prosap2	Mus musculus (Mouse)	1730
P97797	SHPS1_MOUSE	reviewed	Tyrosine-protein phosphatase non-receptor type substrate 1 (SHP substrate 1) (SHPS-1) (Brain Ig-like molecule with tyrosine-based activation motifs) (Bit) (CD172 antigen-like family member A) (Inhibitory receptor SHPS-1) (MyD-1 antigen) (Signal-regulatory protein alpha-1) (Sirp-alpha-1) (mSIRP-alpha1) (p84) (CD antigen CD172a)	Sirpa Bit Myd1 Ptpns1 Shps1 Sirp	Mus musculus (Mouse)	513
Q8VDQ8	SIR2_MOUSE	reviewed	NAD-dependent protein deacetylase sirtuin-2 (EC 3.5.1.-) (Regulatory protein SIR2 homolog 2) (SIR2-like protein 2) (mSIR2L2)	Sirt2 Sir2l2	Mus musculus (Mouse)	389
A2AQ25	SKT_MOUSE	reviewed	Sickle tail protein (Enhancer trap locus 4)	Skt Etl4 Kiaa1217	Mus musculus (Mouse)	1946
Q9DB05	SNAA_MOUSE	reviewed	Alpha-soluble NSF attachment protein (SNAP-alpha) (N-ethylmaleimide-sensitive factor attachment protein alpha)	Napa Snapa	Mus musculus (Mouse)	295
P28663	SNAB_MOUSE	reviewed	Beta-soluble NSF attachment protein (SNAP-beta) (Brain protein I47) (N-ethylmaleimide-sensitive factor attachment protein beta)	Napb Snapb	Mus musculus (Mouse)	298
Q9CWZ7	SNAG_MOUSE	reviewed	Gamma-soluble NSF attachment protein (SNAP-gamma) (N-ethylmaleimide-sensitive factor attachment protein gamma)	Napg Snapg	Mus musculus (Mouse)	312
Q78PY7	SND1_MOUSE	reviewed	Staphylococcal nuclease domain-containing protein 1 (100 kDa coactivator) (p100 co-activator)	Snd1	Mus musculus (Mouse)	910
O55100	SNG1_MOUSE	reviewed	Synaptogyrin-1	Syngr1	Mus musculus (Mouse)	234
Q8R191	SNG3_MOUSE	reviewed	Synaptogyrin-3	Syngr3	Mus musculus (Mouse)	229
P60879	SNP25_MOUSE	reviewed	Synaptosomal-associated protein 25 (SNAP-25) (Super protein) (SUP) (Synaptosomal-associated 25 kDa protein)	Snap25 Snap	Mus musculus (Mouse)	206
Q8R570	SNP47_MOUSE	reviewed	Synaptosomal-associated protein 47 (SNAP-47) (Synaptosomal-associated 47 kDa protein)	Snap47	Mus musculus (Mouse)	413
Q80U23	SNPH_MOUSE	reviewed	Syntaphilin	Snph Kiaa0374	Mus musculus (Mouse)	495
O70492	SNX3_MOUSE	reviewed	Sorting nexin-3 (SDP3 protein)	Snx3	Mus musculus (Mouse)	162
P09671	SODM_MOUSE	reviewed	Superoxide dismutase [Mn], mitochondrial (EC 1.15.1.1)	Sod2 Sod-2	Mus musculus (Mouse)	222
Q6NZL0	SOGA3_MOUSE	reviewed	Protein SOGA3	Soga3	Mus musculus (Mouse)	945
O88307	SORL_MOUSE	reviewed	Sortilin-related receptor (Gp250) (Low-density lipoprotein receptor relative with 11 ligand-binding repeats) (LDLR relative with 11 ligand-binding repeats) (LR11) (SorLA-1) (Sorting protein-related receptor containing LDLR class A repeats) (mSorLA)	Sorl1	Mus musculus (Mouse)	2215
Q6PHU5	SORT_MOUSE	reviewed	Sortilin (Neurotensin receptor 3) (NTR3) (mNTR3)	Sort1	Mus musculus (Mouse)	825
Q3UMC0	SPAT5_MOUSE	reviewed	Spermatogenesis-associated protein 5 (Spermatogenesis-associated factor protein)	Spata5 Spaf	Mus musculus (Mouse)	893
P15508	SPTB1_MOUSE	reviewed	Spectrin beta chain, erythrocytic (Beta-I spectrin)	Sptb Spnb-1 Spnb1 Sptb1	Mus musculus (Mouse)	2128
Q62261	SPTB2_MOUSE	reviewed	Spectrin beta chain, non-erythrocytic 1 (Beta-II spectrin) (Embryonic liver fodrin) (Fodrin beta chain)	Sptbn1 Elf Spnb-2 Spnb2 Sptb2	Mus musculus (Mouse)	2363
P16546	SPTN1_MOUSE	reviewed	Spectrin alpha chain, non-erythrocytic 1 (Alpha-II spectrin) (Fodrin alpha chain)	Sptan1 Spna2 Spta2	Mus musculus (Mouse)	2472
P05480	SRC_MOUSE	reviewed	Neuronal proto-oncogene tyrosine-protein kinase Src (EC 2.7.10.2) (Proto-oncogene c-Src) (pp60c-src) (p60-Src)	Src	Mus musculus (Mouse)	541
Q9QWI6	SRCN1_MOUSE	reviewed	SRC kinase signaling inhibitor 1 (SNAP-25-interacting protein) (SNIP) (p130Cas-associated protein) (p140Cap)	Srcin1 Kiaa1684 P140	Mus musculus (Mouse)	1250
Q8BWF0	SSDH_MOUSE	reviewed	Succinate-semialdehyde dehydrogenase, mitochondrial (EC 1.2.1.24) (Aldehyde dehydrogenase family 5 member A1) (NAD(+)-dependent succinic semialdehyde dehydrogenase)	Aldh5a1	Mus musculus (Mouse)	523
Q62186	SSRD_MOUSE	reviewed	Translocon-associated protein subunit delta (TRAP-delta) (Signal sequence receptor subunit delta) (SSR-delta)	Ssr4	Mus musculus (Mouse)	172
Q5DQR4	STB5L_MOUSE	reviewed	Syntaxin-binding protein 5-like (Lethal(2) giant larvae protein homolog 4) (Tomosyn-2)	Stxbp5l Llgl4	Mus musculus (Mouse)	1185
Q60864	STIP1_MOUSE	reviewed	Stress-induced-phosphoprotein 1 (STI1) (mSTI1) (Hsc70/Hsp90-organizing protein) (Hop)	Stip1	Mus musculus (Mouse)	543
P54227	STMN1_MOUSE	reviewed	Stathmin (Leukemia-associated gene protein) (Leukemia-associated phosphoprotein p18) (Metablastin) (Oncoprotein 18) (Op18) (Phosphoprotein p19) (pp19) (Prosolin) (Protein Pr22) (pp17)	Stmn1 Lag Lap18 Pr22	Mus musculus (Mouse)	149
O70166	STMN3_MOUSE	reviewed	Stathmin-3 (Hippocampus abundant transcript 3) (SCG10-like protein) (SCG10-related protein HiAT3)	Stmn3 Sclip	Mus musculus (Mouse)	180
P46978	STT3A_MOUSE	reviewed	Dolichyl-diphosphooligosaccharide--protein glycosyltransferase subunit STT3A (Oligosaccharyl transferase subunit STT3A) (STT3-A) (EC 2.4.99.18) (B5) (Integral membrane protein 1)	Stt3a Itm1	Mus musculus (Mouse)	705
Q9ER00	STX12_MOUSE	reviewed	Syntaxin-12	Stx12	Mus musculus (Mouse)	274
Q8BVI5	STX16_MOUSE	reviewed	Syntaxin-16	Stx16	Mus musculus (Mouse)	326
O35526	STX1A_MOUSE	reviewed	Syntaxin-1A (Neuron-specific antigen HPC-1)	Stx1a	Mus musculus (Mouse)	288
P61264	STX1B_MOUSE	reviewed	Syntaxin-1B	Stx1b Stx1b1 Stx1b2	Mus musculus (Mouse)	288
Q9JKK1	STX6_MOUSE	reviewed	Syntaxin-6	Stx6	Mus musculus (Mouse)	255
O70439	STX7_MOUSE	reviewed	Syntaxin-7	Stx7 Syn7	Mus musculus (Mouse)	261
O08599	STXB1_MOUSE	reviewed	Syntaxin-binding protein 1 (Protein unc-18 homolog 1) (Unc18-1) (Protein unc-18 homolog A) (Unc-18A)	Stxbp1	Mus musculus (Mouse)	594
Q8K400	STXB5_MOUSE	reviewed	Syntaxin-binding protein 5 (Lethal(2) giant larvae protein homolog 3) (Tomosyn-1)	Stxbp5 Kiaa4253 Llgl3	Mus musculus (Mouse)	1152
Q9WUM5	SUCA_MOUSE	reviewed	Succinyl-CoA ligase [ADP/GDP-forming] subunit alpha, mitochondrial (EC 6.2.1.4) (EC 6.2.1.5) (Succinyl-CoA synthetase subunit alpha) (SCS-alpha)	Suclg1	Mus musculus (Mouse)	346
Q9Z2I9	SUCB1_MOUSE	reviewed	Succinyl-CoA ligase [ADP-forming] subunit beta, mitochondrial (EC 6.2.1.5) (ATP-specific succinyl-CoA synthetase subunit beta) (Succinyl-CoA synthetase beta-A chain) (SCS-betaA)	Sucla2	Mus musculus (Mouse)	463
Q9JIS5	SV2A_MOUSE	reviewed	Synaptic vesicle glycoprotein 2A (Synaptic vesicle protein 2) (Synaptic vesicle protein 2A) (Calcium regulator SV2A)	Sv2a Kiaa0736 Sv2	Mus musculus (Mouse)	742
Q8BG39	SV2B_MOUSE	reviewed	Synaptic vesicle glycoprotein 2B (Synaptic vesicle protein 2B)	Sv2b Kiaa0735	Mus musculus (Mouse)	683
Q8CGC7	SYEP_MOUSE	reviewed	Bifunctional glutamate/proline--tRNA ligase (Bifunctional aminoacyl-tRNA synthetase) [Includes: Glutamate--tRNA ligase (EC 6.1.1.17) (Glutamyl-tRNA synthetase) (GluRS); Proline--tRNA ligase (EC 6.1.1.15) (Prolyl-tRNA synthetase) (ProRS)]	Eprs Qprs	Mus musculus (Mouse)	1512
F6SEU4	SYGP1_MOUSE	reviewed	Ras/Rap GTPase-activating protein SynGAP (Neuronal RasGAP) (Synaptic Ras GTPase-activating protein 1) (Synaptic Ras-GAP 1)	Syngap1	Mus musculus (Mouse)	1340
Q9D6K5	SYJ2B_MOUSE	reviewed	Synaptojanin-2-binding protein (Activin receptor-interacting protein 2) (Activin receptor-interacting protein 4) (Mitochondrial outer membrane protein 25)	Synj2bp Arip2 Omp25	Mus musculus (Mouse)	145
O88935	SYN1_MOUSE	reviewed	Synapsin-1 (Synapsin I)	Syn1 Syn-1	Mus musculus (Mouse)	706
Q64332	SYN2_MOUSE	reviewed	Synapsin-2 (Synapsin II)	Syn2	Mus musculus (Mouse)	586
Q8JZP2	SYN3_MOUSE	reviewed	Synapsin-3 (Synapsin III)	Syn3	Mus musculus (Mouse)	579
Q8CHC4	SYNJ1_MOUSE	reviewed	Synaptojanin-1 (EC 3.1.3.36) (Synaptic inositol 1,4,5-trisphosphate 5-phosphatase 1)	Synj1 Kiaa0910	Mus musculus (Mouse)	1574
Q8CC35	SYNPO_MOUSE	reviewed	Synaptopodin	Synpo Kiaa1029	Mus musculus (Mouse)	929
Q62277	SYPH_MOUSE	reviewed	Synaptophysin (BM89 antigen) (Major synaptic vesicle protein p38)	Syp	Mus musculus (Mouse)	314
O09117	SYPL1_MOUSE	reviewed	Synaptophysin-like protein 1 (Pantophysin)	Sypl1 Pphn Sypl	Mus musculus (Mouse)	261
P46096	SYT1_MOUSE	reviewed	Synaptotagmin-1 (Synaptotagmin I) (SytI) (p65)	Syt1	Mus musculus (Mouse)	421
Q920N7	SYT12_MOUSE	reviewed	Synaptotagmin-12 (Synaptotagmin XII) (SytXII)	Syt12	Mus musculus (Mouse)	421
P46097	SYT2_MOUSE	reviewed	Synaptotagmin-2 (Synaptotagmin II) (SytII)	Syt2	Mus musculus (Mouse)	422
Q9R0N7	SYT7_MOUSE	reviewed	Synaptotagmin-7 (Synaptotagmin VII) (SytVII)	Syt7	Mus musculus (Mouse)	403
O55042	SYUA_MOUSE	reviewed	Alpha-synuclein (Non-A beta component of AD amyloid) (Non-A4 component of amyloid precursor) (NACP)	Snca Syn	Mus musculus (Mouse)	140
Q91ZZ3	SYUB_MOUSE	reviewed	Beta-synuclein	Sncb	Mus musculus (Mouse)	133
Q9Z1Q9	SYVC_MOUSE	reviewed	Valine--tRNA ligase (EC 6.1.1.9) (Protein G7a) (Valyl-tRNA synthetase) (ValRS)	Vars Bat6 G7a Vars2	Mus musculus (Mouse)	1263
P10637	TAU_MOUSE	reviewed	Microtubule-associated protein tau (Neurofibrillary tangle protein) (Paired helical filament-tau) (PHF-tau)	Mapt Mtapt Tau	Mus musculus (Mouse)	733
P11983	TCPA_MOUSE	reviewed	T-complex protein 1 subunit alpha (TCP-1-alpha) (CCT-alpha) (Tailless complex polypeptide 1A) (TCP-1-A) (Tailless complex polypeptide 1B) (TCP-1-B)	Tcp1 Cct1 Ccta	Mus musculus (Mouse)	556
P80314	TCPB_MOUSE	reviewed	T-complex protein 1 subunit beta (TCP-1-beta) (CCT-beta)	Cct2 Cctb	Mus musculus (Mouse)	535
P80315	TCPD_MOUSE	reviewed	T-complex protein 1 subunit delta (TCP-1-delta) (A45) (CCT-delta)	Cct4 Cctd	Mus musculus (Mouse)	539
P80316	TCPE_MOUSE	reviewed	T-complex protein 1 subunit epsilon (TCP-1-epsilon) (CCT-epsilon)	Cct5 Ccte Kiaa0098	Mus musculus (Mouse)	541
P80318	TCPG_MOUSE	reviewed	T-complex protein 1 subunit gamma (TCP-1-gamma) (CCT-gamma) (Matricin) (mTRiC-P5)	Cct3 Cctg	Mus musculus (Mouse)	545
P80313	TCPH_MOUSE	reviewed	T-complex protein 1 subunit eta (TCP-1-eta) (CCT-eta)	Cct7 Ccth	Mus musculus (Mouse)	544
P42932	TCPQ_MOUSE	reviewed	T-complex protein 1 subunit theta (TCP-1-theta) (CCT-theta)	Cct8 Cctq	Mus musculus (Mouse)	548
Q80VP0	TCPR1_MOUSE	reviewed	Tectonin beta-propeller repeat-containing protein 1	Tecpr1 Kiaa1358	Mus musculus (Mouse)	1166
P80317	TCPZ_MOUSE	reviewed	T-complex protein 1 subunit zeta (TCP-1-zeta) (CCT-zeta-1)	Cct6a Cct6 Cctz Cctz1	Mus musculus (Mouse)	531
Q80VL1	TDRKH_MOUSE	reviewed	Tudor and KH domain-containing protein (Tudor domain-containing protein 2)	Tdrkh Tdrd2	Mus musculus (Mouse)	560
Q9CY27	TECR_MOUSE	reviewed	Very-long-chain enoyl-CoA reductase (EC 1.3.1.93) (Synaptic glycoprotein SC2) (Trans-2,3-enoyl-CoA reductase) (TER)	Tecr Gpsn2	Mus musculus (Mouse)	308
Q8BYI9	TENR_MOUSE	reviewed	Tenascin-R (TN-R) (Janusin) (Neural recognition molecule J1-160/180) (Restrictin)	Tnr	Mus musculus (Mouse)	1358
Q62314	TGON2_MOUSE	reviewed	Trans-Golgi network integral membrane protein 2 (TGN38B)	Tgoln2 Ttgn2	Mus musculus (Mouse)	363
Q3UUI3	THEM4_MOUSE	reviewed	Acyl-coenzyme A thioesterase THEM4 (Acyl-CoA thioesterase THEM4) (EC 3.1.2.2) (Carboxyl-terminal modulator protein) (Thioesterase superfamily member 4)	Them4 Ctmp	Mus musculus (Mouse)	230
Q8CAY6	THIC_MOUSE	reviewed	Acetyl-CoA acetyltransferase, cytosolic (EC 2.3.1.9) (Cytosolic acetoacetyl-CoA thiolase)	Acat2	Mus musculus (Mouse)	397
Q8QZT1	THIL_MOUSE	reviewed	Acetyl-CoA acetyltransferase, mitochondrial (EC 2.3.1.9) (Acetoacetyl-CoA thiolase)	Acat1	Mus musculus (Mouse)	424
Q8BWT1	THIM_MOUSE	reviewed	3-ketoacyl-CoA thiolase, mitochondrial (EC 2.3.1.16) (Acetyl-CoA acyltransferase) (Beta-ketothiolase) (Mitochondrial 3-oxoacyl-CoA thiolase)	Acaa2	Mus musculus (Mouse)	397
P01831	THY1_MOUSE	reviewed	Thy-1 membrane glycoprotein (Thy-1 antigen) (CD antigen CD90)	Thy1 Thy-1	Mus musculus (Mouse)	162
P62075	TIM13_MOUSE	reviewed	Mitochondrial import inner membrane translocase subunit Tim13	Timm13 Tim13a Timm13a	Mus musculus (Mouse)	95
Q9D880	TIM50_MOUSE	reviewed	Mitochondrial import inner membrane translocase subunit TIM50	Timm50 Tim50	Mus musculus (Mouse)	353
Q99KW9	TIP_MOUSE	reviewed	T-cell immunomodulatory protein (Protein TIP) (Integrin-alpha FG-GAP repeat-containing protein 1)	Itfg1 D8Wsu49e Tip	Mus musculus (Mouse)	610
A2ASS6	TITIN_MOUSE	reviewed	Titin (EC 2.7.11.1) (Connectin)	Ttn	Mus musculus (Mouse)	35213
P40142	TKT_MOUSE	reviewed	Transketolase (TK) (EC 2.2.1.1) (P68)	Tkt	Mus musculus (Mouse)	623
Q3TWL2	TM55B_MOUSE	reviewed	Type 1 phosphatidylinositol 4,5-bisphosphate 4-phosphatase (Type 1 PtdIns-4,5-P2 4-Ptase) (EC 3.1.3.78) (PtdIns-4,5-P2 4-Ptase I) (Transmembrane protein 55B)	Tmem55b	Mus musculus (Mouse)	284
P58021	TM9S2_MOUSE	reviewed	Transmembrane 9 superfamily member 2	Tm9sf2	Mus musculus (Mouse)	662
Q921L3	TMCO1_MOUSE	reviewed	Transmembrane and coiled-coil domain-containing protein 1	Tmco1	Mus musculus (Mouse)	188
Q9R0Q3	TMED2_MOUSE	reviewed	Transmembrane emp24 domain-containing protein 2 (COPI-coated vesicle membrane protein p24) (Membrane protein p24A) (Sid 394) (p24 family protein beta-1) (p24beta1)	Tmed2 Rnp24 Sid394	Mus musculus (Mouse)	201
Q8R1V4	TMED4_MOUSE	reviewed	Transmembrane emp24 domain-containing protein 4 (Endoplasmic reticulum stress-response protein 25) (ERS25) (p24 family protein alpha-3) (p24alpha3) (p26)	Tmed4 Ers25	Mus musculus (Mouse)	227
Q99KF1	TMED9_MOUSE	reviewed	Transmembrane emp24 domain-containing protein 9 (Glycoprotein 25L2) (p24 family protein alpha-2) (p24alpha2)	Tmed9 Gp25l2	Mus musculus (Mouse)	235
Q9D1D4	TMEDA_MOUSE	reviewed	Transmembrane emp24 domain-containing protein 10 (21 kDa transmembrane-trafficking protein) (Transmembrane protein Tmp21) (p24 family protein delta-1) (p24delta1)	Tmed10 Tmp21	Mus musculus (Mouse)	219
Q9CR67	TMM33_MOUSE	reviewed	Transmembrane protein 33 (Protein DB83)	Tmem33 Db83	Mus musculus (Mouse)	247
Q9D328	TMM35_MOUSE	reviewed	Transmembrane protein 35 (Peroxisomal membrane protein 52) (PMP52)	Tmem35	Mus musculus (Mouse)	167
Q4VAE3	TMM65_MOUSE	reviewed	Transmembrane protein 65	Tmem65	Mus musculus (Mouse)	234
Q9JKK7	TMOD2_MOUSE	reviewed	Tropomodulin-2 (Neuronal tropomodulin) (N-Tmod)	Tmod2	Mus musculus (Mouse)	351
Q9D710	TMX2_MOUSE	reviewed	Thioredoxin-related transmembrane protein 2 (Thioredoxin domain-containing protein 14)	Tmx2 Txndc14	Mus musculus (Mouse)	295
Q8BXZ1	TMX3_MOUSE	reviewed	Protein disulfide-isomerase TMX3 (EC 5.3.4.1) (Thioredoxin domain-containing protein 10) (Thioredoxin-related transmembrane protein 3)	Tmx3 Kiaa1830 Txndc10	Mus musculus (Mouse)	456
Q8C0L0	TMX4_MOUSE	reviewed	Thioredoxin-related transmembrane protein 4 (Thioredoxin domain-containing protein 13)	Tmx4 D2Bwg1356e Kiaa1162 Txndc13	Mus musculus (Mouse)	335
Q9CPQ3	TOM22_MOUSE	reviewed	Mitochondrial import receptor subunit TOM22 homolog (Translocase of outer membrane 22 kDa subunit homolog)	Tomm22 Tom22	Mus musculus (Mouse)	142
Q9QYA2	TOM40_MOUSE	reviewed	Mitochondrial import receptor subunit TOM40 homolog (Mitochondrial outer membrane protein of 35 kDa) (MOM35) (Protein Haymaker) (Translocase of outer membrane 40 kDa subunit homolog)	Tomm40 Mom35 Tom40	Mus musculus (Mouse)	361
Q9CZW5	TOM70_MOUSE	reviewed	Mitochondrial import receptor subunit TOM70 (Mitochondrial precursor proteins import receptor) (Translocase of outer membrane 70 kDa subunit)	Tomm70a D16Wsu109e	Mus musculus (Mouse)	611
Q9Z0L0	TPBG_MOUSE	reviewed	Trophoblast glycoprotein (5T4 oncofetal trophoblast glycoprotein) (5T4 oncotrophoblast glycoprotein) (Wnt-activated inhibitory factor 1) (WAIF1)	Tpbg 5t4	Mus musculus (Mouse)	426
P17751	TPIS_MOUSE	reviewed	Triosephosphate isomerase (TIM) (EC 5.3.1.1) (Triose-phosphate isomerase)	Tpi1 Tpi	Mus musculus (Mouse)	299
P21107	TPM3_MOUSE	reviewed	Tropomyosin alpha-3 chain (Gamma-tropomyosin) (Tropomyosin-3)	Tpm3 Tpm-5 Tpm5	Mus musculus (Mouse)	285
Q7TQD2	TPPP_MOUSE	reviewed	Tubulin polymerization-promoting protein (TPPP)	Tppp	Mus musculus (Mouse)	218
Q9CRB6	TPPP3_MOUSE	reviewed	Tubulin polymerization-promoting protein family member 3	Tppp3	Mus musculus (Mouse)	176
Q9DBS2	TPRGL_MOUSE	reviewed	Tumor protein p63-regulated gene 1-like protein (Mossy fiber terminal-associated vertebrate-specific presynaptic protein) (Protein FAM79A)	Tprg1l Fam79a Mover Tprgl	Mus musculus (Mouse)	266
Q9WTR1	TRPV2_MOUSE	reviewed	Transient receptor potential cation channel subfamily V member 2 (TrpV2) (Growth factor-regulated calcium channel) (GRC) (Osm-9-like TRP channel 2) (OTRPC2)	Trpv2 Grc	Mus musculus (Mouse)	756
Q922J6	TSN2_MOUSE	reviewed	Tetraspanin-2 (Tspan-2)	Tspan2	Mus musculus (Mouse)	221
Q62283	TSN7_MOUSE	reviewed	Tetraspanin-7 (Tspan-7) (Cell surface glycoprotein A15) (PE31) (TALLA homolog) (Transmembrane 4 superfamily member 2) (CD antigen CD231)	Tspan7 Mxs1 Tm4sf2	Mus musculus (Mouse)	249
Q8BJU2	TSN9_MOUSE	reviewed	Tetraspanin-9 (Tspan-9) (Tetraspan NET-5)	Tspan9 Net5	Mus musculus (Mouse)	239
Q9D3A9	TTYH1_MOUSE	reviewed	Protein tweety homolog 1 (mTTY1)	Ttyh1	Mus musculus (Mouse)	450
P20065	TYB4_MOUSE	reviewed	Thymosin beta-4 (T beta 4) [Cleaved into: Hematopoietic system regulatory peptide (Seraspenide)]	Tmsb4x Ptmb4 Tmsb4	Mus musculus (Mouse)	50
P61089	UBE2N_MOUSE	reviewed	Ubiquitin-conjugating enzyme E2 N (EC 6.3.2.19) (Bendless-like ubiquitin-conjugating enzyme) (Ubc13) (Ubiquitin carrier protein N) (Ubiquitin-protein ligase N)	Ube2n Blu	Mus musculus (Mouse)	152
A2AN08	UBR4_MOUSE	reviewed	E3 ubiquitin-protein ligase UBR4 (EC 6.3.2.-) (N-recognin-4) (Zinc finger UBR1-type protein 1) (p600)	Ubr4 Kiaa0462 Zubr1	Mus musculus (Mouse)	5180
Q99PL6	UBXN6_MOUSE	reviewed	UBX domain-containing protein 6 (UBX domain-containing protein 1)	Ubxn6 Ubxd1 Ubxdc2	Mus musculus (Mouse)	442
Q9R0P9	UCHL1_MOUSE	reviewed	Ubiquitin carboxyl-terminal hydrolase isozyme L1 (UCH-L1) (EC 3.4.19.12) (EC 6.-.-.-) (Neuron cytoplasmic protein 9.5) (PGP 9.5) (PGP9.5) (Ubiquitin thioesterase L1)	Uchl1	Mus musculus (Mouse)	223
Q9CR68	UCRI_MOUSE	reviewed	Cytochrome b-c1 complex subunit Rieske, mitochondrial (EC 1.10.2.2) (Complex III subunit 5) (Cytochrome b-c1 complex subunit 5) (Rieske iron-sulfur protein) (RISP) (Ubiquinol-cytochrome c reductase iron-sulfur subunit) [Cleaved into: Cytochrome b-c1 complex subunit 11 (Complex III subunit IX) (Ubiquinol-cytochrome c reductase 8 kDa protein)]	Uqcrfs1	Mus musculus (Mouse)	274
P70691	UD12_MOUSE	reviewed	UDP-glucuronosyltransferase 1-2 (UDPGT 1-2) (UGT1*2) (UGT1-02) (UGT1.2) (EC 2.4.1.17) (Bilirubin-specific UDPGT) (UDP-glucuronosyltransferase 1A2) (UGT1A2)	Ugt1a2 Ugt1	Mus musculus (Mouse)	533
Q6ZQM8	UD17C_MOUSE	reviewed	UDP-glucuronosyltransferase 1-7C (UDPGT 1-7C) (UGT1*7C) (UGT1-07C) (UGT1.7C) (EC 2.4.1.17) (UDP-glucuronosyltransferase 1A7C) (UGT1A10)	Ugt1a7c Ugt1a10	Mus musculus (Mouse)	531
Q8JZZ0	UD3A2_MOUSE	reviewed	UDP-glucuronosyltransferase 3A2 (UDPGT 3A2) (EC 2.4.1.17)	Ugt3a2	Mus musculus (Mouse)	523
Q78IK2	USMG5_MOUSE	reviewed	Up-regulated during skeletal muscle growth protein 5 (Diabetes-associated protein in insulin-sensitive tissues)	Usmg5 Dapit	Mus musculus (Mouse)	58
P51863	VA0D1_MOUSE	reviewed	V-type proton ATPase subunit d 1 (V-ATPase subunit d 1) (P39) (Physophilin) (V-ATPase 40 kDa accessory protein) (V-ATPase AC39 subunit) (Vacuolar proton pump subunit d 1)	Atp6v0d1 Atp6d	Mus musculus (Mouse)	351
P63044	VAMP2_MOUSE	reviewed	Vesicle-associated membrane protein 2 (VAMP-2) (Synaptobrevin-2)	Vamp2 Syb2	Mus musculus (Mouse)	116
Q9WV55	VAPA_MOUSE	reviewed	Vesicle-associated membrane protein-associated protein A (VAMP-A) (VAMP-associated protein A) (VAP-A) (33 kDa VAMP-associated protein) (VAP-33)	Vapa Vap33	Mus musculus (Mouse)	249
Q9QY76	VAPB_MOUSE	reviewed	Vesicle-associated membrane protein-associated protein B (VAMP-B) (VAMP-associated protein B) (VAP-B) (VAMP-associated protein 33b)	Vapb	Mus musculus (Mouse)	243
P50516	VATA_MOUSE	reviewed	V-type proton ATPase catalytic subunit A (V-ATPase subunit A) (EC 3.6.3.14) (V-ATPase 69 kDa subunit) (Vacuolar proton pump subunit alpha)	Atp6v1a Atp6a1 Atp6a2 Atp6v1a1	Mus musculus (Mouse)	617
P62814	VATB2_MOUSE	reviewed	V-type proton ATPase subunit B, brain isoform (V-ATPase subunit B 2) (Endomembrane proton pump 58 kDa subunit) (Vacuolar proton pump subunit B 2)	Atp6v1b2 Atp6b2 Vat2	Mus musculus (Mouse)	511
Q9Z1G3	VATC1_MOUSE	reviewed	V-type proton ATPase subunit C 1 (V-ATPase subunit C 1) (Vacuolar proton pump subunit C 1)	Atp6v1c1 Atp6c Atp6c1 Vatc	Mus musculus (Mouse)	382
P57746	VATD_MOUSE	reviewed	V-type proton ATPase subunit D (V-ATPase subunit D) (V-ATPase 28 kDa accessory protein) (Vacuolar proton pump subunit D)	Atp6v1d Atp6m Vatd	Mus musculus (Mouse)	247
P50518	VATE1_MOUSE	reviewed	V-type proton ATPase subunit E 1 (V-ATPase subunit E 1) (V-ATPase 31 kDa subunit) (p31) (Vacuolar proton pump subunit E 1)	Atp6v1e1 Atp6e Atp6e2	Mus musculus (Mouse)	226
Q9CR51	VATG1_MOUSE	reviewed	V-type proton ATPase subunit G 1 (V-ATPase subunit G 1) (V-ATPase 13 kDa subunit 1) (Vacuolar proton pump subunit G 1)	Atp6v1g1 Atp6g1	Mus musculus (Mouse)	118
Q9WTT4	VATG2_MOUSE	reviewed	V-type proton ATPase subunit G 2 (V-ATPase subunit G 2) (V-ATPase 13 kDa subunit 2) (Vacuolar proton pump subunit G 2)	Atp6v1g2 Atp6g2 Ng38	Mus musculus (Mouse)	118
Q8BVE3	VATH_MOUSE	reviewed	V-type proton ATPase subunit H (V-ATPase subunit H) (Vacuolar proton pump subunit H)	Atp6v1h	Mus musculus (Mouse)	483
P29533	VCAM1_MOUSE	reviewed	Vascular cell adhesion protein 1 (V-CAM 1) (VCAM-1) (CD antigen CD106)	Vcam1 Vcam-1	Mus musculus (Mouse)	739
Q60932	VDAC1_MOUSE	reviewed	Voltage-dependent anion-selective channel protein 1 (VDAC-1) (mVDAC1) (Outer mitochondrial membrane protein porin 1) (Plasmalemmal porin) (Voltage-dependent anion-selective channel protein 5) (VDAC-5) (mVDAC5)	Vdac1 Vdac5	Mus musculus (Mouse)	296
Q60930	VDAC2_MOUSE	reviewed	Voltage-dependent anion-selective channel protein 2 (VDAC-2) (mVDAC2) (Outer mitochondrial membrane protein porin 2) (Voltage-dependent anion-selective channel protein 6) (VDAC-6) (mVDAC6)	Vdac2 Vdac6	Mus musculus (Mouse)	295
Q60931	VDAC3_MOUSE	reviewed	Voltage-dependent anion-selective channel protein 3 (VDAC-3) (mVDAC3) (Outer mitochondrial membrane protein porin 3)	Vdac3	Mus musculus (Mouse)	283
Q3TXX4	VGLU1_MOUSE	reviewed	Vesicular glutamate transporter 1 (VGluT1) (Brain-specific Na(+)-dependent inorganic phosphate cotransporter) (Solute carrier family 17 member 7)	Slc17a7 Bnpi Vglut1	Mus musculus (Mouse)	560
Q8BLE7	VGLU2_MOUSE	reviewed	Vesicular glutamate transporter 2 (VGluT2) (Differentiation-associated BNPI) (Differentiation-associated Na(+)-dependent inorganic phosphate cotransporter) (Solute carrier family 17 member 6)	Slc17a6 Dnpi Vglut2	Mus musculus (Mouse)	582
P20152	VIME_MOUSE	reviewed	Vimentin	Vim	Mus musculus (Mouse)	466
P62761	VISL1_MOUSE	reviewed	Visinin-like protein 1 (VILIP) (Neural visinin-like protein 1) (NVL-1) (NVP-1)	Vsnl1 Visl1	Mus musculus (Mouse)	191
Q9Z1G4	VPP1_MOUSE	reviewed	V-type proton ATPase 116 kDa subunit a isoform 1 (V-ATPase 116 kDa isoform a1) (Clathrin-coated vesicle/synaptic vesicle proton pump 116 kDa subunit) (Vacuolar adenosine triphosphatase subunit Ac116) (Vacuolar proton pump subunit 1) (Vacuolar proton translocating ATPase 116 kDa subunit a isoform 1)	Atp6v0a1 Atp6n1	Mus musculus (Mouse)	839
Q920R6	VPP4_MOUSE	reviewed	V-type proton ATPase 116 kDa subunit a isoform 4 (V-ATPase 116 kDa isoform a4) (Vacuolar proton translocating ATPase 116 kDa subunit a isoform 4) (Vacuolar proton translocating ATPase 116 kDa subunit a kidney isoform)	Atp6v0a4 Atp6n1b	Mus musculus (Mouse)	833
Q9EQH3	VPS35_MOUSE	reviewed	Vacuolar protein sorting-associated protein 35 (Maternal-embryonic 3) (Vesicle protein sorting 35)	Vps35 Mem3	Mus musculus (Mouse)	796
P97390	VPS45_MOUSE	reviewed	Vacuolar protein sorting-associated protein 45 (mVps45)	Vps45 Vps45a	Mus musculus (Mouse)	570
Q8R5H6	WASF1_MOUSE	reviewed	Wiskott-Aldrich syndrome protein family member 1 (WASP family protein member 1) (Protein WAVE-1)	Wasf1 Wave1	Mus musculus (Mouse)	559
Q8VHI6	WASF3_MOUSE	reviewed	Wiskott-Aldrich syndrome protein family member 3 (WASP family protein member 3) (Protein WAVE-3)	Wasf3 Wave3	Mus musculus (Mouse)	501
Q91YD9	WASL_MOUSE	reviewed	Neural Wiskott-Aldrich syndrome protein (N-WASP)	Wasl	Mus musculus (Mouse)	501
Q6VNB8	WDFY3_MOUSE	reviewed	WD repeat and FYVE domain-containing protein 3 (Beach domain, WD repeat and FYVE domain-containing protein 1) (BWF1)	Wdfy3	Mus musculus (Mouse)	3508
O88342	WDR1_MOUSE	reviewed	WD repeat-containing protein 1 (Actin-interacting protein 1) (AIP1)	Wdr1	Mus musculus (Mouse)	606
Q8CBE3	WDR37_MOUSE	reviewed	WD repeat-containing protein 37	Wdr37 Kiaa0982	Mus musculus (Mouse)	496
P56695	WFS1_MOUSE	reviewed	Wolframin	Wfs1	Mus musculus (Mouse)	890
Q9WTR6	XCT_MOUSE	reviewed	Cystine/glutamate transporter (Amino acid transport system xc-) (Solute carrier family 7 member 11) (xCT)	Slc7a11	Mus musculus (Mouse)	502
P0CL69	ZN703_MOUSE	reviewed	Zinc finger protein 703 (Zinc finger elbow-related proline domain protein 1)	Znf703 Zeppo1 Zfp703 Zpo1	Mus musculus (Mouse)	594
Q60738	ZNT1_MOUSE	reviewed	Zinc transporter 1 (ZnT-1) (Solute carrier family 30 member 1)	Slc30a1 Znt1	Mus musculus (Mouse)	503
P97441	ZNT3_MOUSE	reviewed	Zinc transporter 3 (ZnT-3) (Solute carrier family 30 member 3)	Slc30a3 Znt3	Mus musculus (Mouse)	388
Q6P1F6	2ABA_MOUSE	reviewed	Serine/threonine-protein phosphatase 2A 55 kDa regulatory subunit B alpha isoform (PP2A subunit B isoform B55-alpha) (PP2A subunit B isoform PR55-alpha) (PP2A subunit B isoform R2-alpha) (PP2A subunit B isoform alpha)	Ppp2r2a	Mus musculus (Mouse)	447
P60710	ACTB_MOUSE	reviewed	Actin, cytoplasmic 1 (Beta-actin) [Cleaved into: Actin, cytoplasmic 1, N-terminally processed]	Actb	Mus musculus (Mouse)	375
Q3TY86	AIFM3_MOUSE	reviewed	Apoptosis-inducing factor 3 (EC 1.-.-.-) (Apoptosis-inducing factor-like protein)	Aifm3 Aifl	Mus musculus (Mouse)	605
Q4LDD4	ARAP1_MOUSE	reviewed	Arf-GAP with Rho-GAP domain, ANK repeat and PH domain-containing protein 1 (Centaurin-delta-2) (Cnt-d2)	Arap1 Centd2 Kiaa0782	Mus musculus (Mouse)	1452
P56382	ATP5E_MOUSE	reviewed	ATP synthase subunit epsilon, mitochondrial (ATPase subunit epsilon)	Atp5e	Mus musculus (Mouse)	52
Q5RJI5	BRSK1_MOUSE	reviewed	Serine/threonine-protein kinase BRSK1 (EC 2.7.11.1) (EC 2.7.11.26) (Brain-specific serine/threonine-protein kinase 1) (BR serine/threonine-protein kinase 1) (Serine/threonine-protein kinase SAD-B)	Brsk1 Gm1100 Sadb	Mus musculus (Mouse)	778
Q02789	CAC1S_MOUSE	reviewed	Voltage-dependent L-type calcium channel subunit alpha-1S (Calcium channel, L type, alpha-1 polypeptide, isoform 3, skeletal muscle) (Voltage-gated calcium channel subunit alpha Cav1.1)	Cacna1s Cach1 Cach1b Cacn1 Cacnl1a3	Mus musculus (Mouse)	1880
P45591	COF2_MOUSE	reviewed	Cofilin-2 (Cofilin, muscle isoform)	Cfl2	Mus musculus (Mouse)	166
A6X919	D19L1_MOUSE	reviewed	Probable C-mannosyltransferase DPY19L1 (EC 2.4.1.-) (Dpy-19-like protein 1) (Protein dpy-19 homolog 1)	Dpy19l1	Mus musculus (Mouse)	746
Q9QYJ3	DNJB1_MOUSE	reviewed	DnaJ homolog subfamily B member 1 (Heat shock 40 kDa protein 1) (HSP40) (Heat shock protein 40)	Dnajb1 Hsp40 Hspf1	Mus musculus (Mouse)	340
Q9Z2B5	E2AK3_MOUSE	reviewed	Eukaryotic translation initiation factor 2-alpha kinase 3 (EC 2.7.11.1) (PRKR-like endoplasmic reticulum kinase) (Pancreatic eIF2-alpha kinase)	Eif2ak3 Pek Perk	Mus musculus (Mouse)	1114
Q8K368	FANCI_MOUSE	reviewed	Fanconi anemia group I protein homolog (Protein FACI)	Fanci	Mus musculus (Mouse)	1330
Q9JL04	FMN2_MOUSE	reviewed	Formin-2	Fmn2	Mus musculus (Mouse)	1578
Q9QZF2	GPC1_MOUSE	reviewed	Glypican-1 [Cleaved into: Secreted glypican-1]	Gpc1	Mus musculus (Mouse)	557
Q64523	H2A2C_MOUSE	reviewed	Histone H2A type 2-C (H2a-613B)	Hist2h2ac Hist2h2ab	Mus musculus (Mouse)	129
P17156	HSP72_MOUSE	reviewed	Heat shock-related 70 kDa protein 2 (Heat shock protein 70.2)	Hspa2 Hcp70.2 Hsp70-2	Mus musculus (Mouse)	633
P01872	IGHM_MOUSE	reviewed	Ig mu chain C region	Ighm Igh-6	Mus musculus (Mouse)	454
Q9EPW0	INP4A_MOUSE	reviewed	Type I inositol 3,4-bisphosphate 4-phosphatase (EC 3.1.3.66) (Inositol polyphosphate 4-phosphatase type I)	Inpp4a	Mus musculus (Mouse)	939
Q5DU25	IQEC2_MOUSE	reviewed	IQ motif and SEC7 domain-containing protein 2	Iqsec2 Kiaa0522	Mus musculus (Mouse)	1478
Q9D892	ITPA_MOUSE	reviewed	Inosine triphosphate pyrophosphatase (ITPase) (Inosine triphosphatase) (EC 3.6.1.19) (Non-canonical purine NTP pyrophosphatase) (Non-standard purine NTP pyrophosphatase) (Nucleoside-triphosphate diphosphatase) (Nucleoside-triphosphate pyrophosphatase) (NTPase)	Itpa	Mus musculus (Mouse)	198
Q6IFZ6	K2C1B_MOUSE	reviewed	Keratin, type II cytoskeletal 1b (Cytokeratin-1B) (CK-1B) (Embryonic type II keratin-1) (Keratin-77) (K77) (Type-II keratin Kb39)	Krt77 Krt1b	Mus musculus (Mouse)	572
P05132	KAPCA_MOUSE	reviewed	cAMP-dependent protein kinase catalytic subunit alpha (PKA C-alpha) (EC 2.7.11.11)	Prkaca Pkaca	Mus musculus (Mouse)	351
Q8CHK4	KAT5_MOUSE	reviewed	Histone acetyltransferase KAT5 (EC 2.3.1.48) (60 kDa Tat-interactive protein) (Tip60) (Histone acetyltransferase HTATIP) (Lysine acetyltransferase 5)	Kat5 Htatip Tip60	Mus musculus (Mouse)	513
Q9DC28	KC1D_MOUSE	reviewed	Casein kinase I isoform delta (CKI-delta) (CKId) (EC 2.7.11.1) (Tau-protein kinase CSNK1D) (EC 2.7.11.26)	Csnk1d Hckid	Mus musculus (Mouse)	415
Q80Y84	KDM5B_MOUSE	reviewed	Lysine-specific demethylase 5B (EC 1.14.11.-) (Histone demethylase JARID1B) (Jumonji/ARID domain-containing protein 1B) (PLU-1)	Kdm5b Jarid1b Kiaa4034 Plu1	Mus musculus (Mouse)	1544
P28738	KIF5C_MOUSE	reviewed	Kinesin heavy chain isoform 5C (Kinesin heavy chain neuron-specific 2)	Kif5c Nkhc2	Mus musculus (Mouse)	956
Q8R001	MARE2_MOUSE	reviewed	Microtubule-associated protein RP/EB family member 2 (APC-binding protein EB2) (End-binding protein 2) (EB2)	Mapre2	Mus musculus (Mouse)	326
Q91VR7	MLP3A_MOUSE	reviewed	Microtubule-associated proteins 1A/1B light chain 3A (Autophagy-related protein LC3 A) (Autophagy-related ubiquitin-like modifier LC3 A) (MAP1 light chain 3-like protein 1) (MAP1A/MAP1B light chain 3 A) (MAP1A/MAP1B LC3 A) (Microtubule-associated protein 1 light chain 3 alpha)	Map1lc3a	Mus musculus (Mouse)	121
Q9R190	MTA2_MOUSE	reviewed	Metastasis-associated protein MTA2 (Metastasis-associated 1-like 1)	Mta2 Mta1l1	Mus musculus (Mouse)	668
Q7TPM9	MTMRA_MOUSE	reviewed	Myotubularin-related protein 10	Mtmr10	Mus musculus (Mouse)	771
P27664	PDE6A_MOUSE	reviewed	Rod cGMP-specific 3',5'-cyclic phosphodiesterase subunit alpha (GMP-PDE alpha) (EC 3.1.4.35)	Pde6a Mpa Pdea	Mus musculus (Mouse)	859
Q66T02	PKHG5_MOUSE	reviewed	Pleckstrin homology domain-containing family G member 5 (PH domain-containing family G member 5) (Synectin-binding RhoA exchange factor) (SYX)	Plekhg5 Kiaa0720 Syx	Mus musculus (Mouse)	1073
P62141	PP1B_MOUSE	reviewed	Serine/threonine-protein phosphatase PP1-beta catalytic subunit (PP-1B) (EC 3.1.3.16) (EC 3.1.3.53)	Ppp1cb	Mus musculus (Mouse)	327
P54830	PTN5_MOUSE	reviewed	Tyrosine-protein phosphatase non-receptor type 5 (EC 3.1.3.48) (Neural-specific protein-tyrosine phosphatase) (Striatum-enriched protein-tyrosine phosphatase) (STEP)	Ptpn5	Mus musculus (Mouse)	541
Q0P5V9	S45A4_MOUSE	reviewed	Solute carrier family 45 member 4	Slc45a4 Kiaa1126	Mus musculus (Mouse)	785
Q8JZR6	S4A8_MOUSE	reviewed	Electroneutral sodium bicarbonate exchanger 1 (Electroneutral Na+-driven Cl-HCO3 exchanger) (Solute carrier family 4 member 8) (k-NBC3)	Slc4a8 Kiaa0739	Mus musculus (Mouse)	1089
Q7M729	SCN4B_MOUSE	reviewed	Sodium channel subunit beta-4	Scn4b Gm1471	Mus musculus (Mouse)	228
Q99JB2	STML2_MOUSE	reviewed	Stomatin-like protein 2, mitochondrial (SLP-2) (mslp2)	Stoml2 Slp2	Mus musculus (Mouse)	353
Q7TMM9	TBB2A_MOUSE	reviewed	Tubulin beta-2A chain	Tubb2a Tubb2	Mus musculus (Mouse)	445
Q6ZQ93	UBP34_MOUSE	reviewed	Ubiquitin carboxyl-terminal hydrolase 34 (EC 3.4.19.12) (Deubiquitinating enzyme 34) (Ubiquitin thioesterase 34) (Ubiquitin-specific-processing protease 34)	Usp34 Kiaa0570 Murr2	Mus musculus (Mouse)	3582
Q6P5E4	UGGG1_MOUSE	reviewed	UDP-glucose:glycoprotein glucosyltransferase 1 (UGT1) (EC 2.4.1.-) (UDP--Glc:glycoprotein glucosyltransferase) (UDP-glucose ceramide glucosyltransferase-like 1)	Uggt1 Gt Ugcgl1 Uggt Ugt1 Ugtr	Mus musculus (Mouse)	1551
Q3ULM6	USPL1_MOUSE	reviewed	SUMO-specific isopeptidase USPL1 (EC 3.4.22.-) (Ubiquitin-specific peptidase-like protein 1)	Uspl1	Mus musculus (Mouse)	1089
P63082	VATL_MOUSE	reviewed	V-type proton ATPase 16 kDa proteolipid subunit (V-ATPase 16 kDa proteolipid subunit) (PL16) (Vacuolar proton pump 16 kDa proteolipid subunit)	Atp6v0c Atp6c Atp6l Atpl Mvp	Mus musculus (Mouse)	155
Q9DBH0	WWP2_MOUSE	reviewed	NEDD4-like E3 ubiquitin-protein ligase WWP2 (EC 6.3.2.-) (WW domain-containing protein 2)	Wwp2	Mus musculus (Mouse)	870
Q6ZWR4	2ABB_MOUSE	reviewed	Serine/threonine-protein phosphatase 2A 55 kDa regulatory subunit B beta isoform (PP2A subunit B isoform B55-beta) (PP2A subunit B isoform PR55-beta) (PP2A subunit B isoform R2-beta) (PP2A subunit B isoform beta)	Ppp2r2b	Mus musculus (Mouse)	443
P68033	ACTC_MOUSE	reviewed	Actin, alpha cardiac muscle 1 (Alpha-cardiac actin)	Actc1 Actc	Mus musculus (Mouse)	377
Q64518	AT2A3_MOUSE	reviewed	Sarcoplasmic/endoplasmic reticulum calcium ATPase 3 (SERCA3) (SR Ca(2+)-ATPase 3) (EC 3.6.3.8) (Calcium pump 3)	Atp2a3	Mus musculus (Mouse)	1038
Q63870	CO7A1_MOUSE	reviewed	Collagen alpha-1(VII) chain (Long-chain collagen) (LC collagen)	Col7a1	Mus musculus (Mouse)	2944
A2A5I3	CRSPL_MOUSE	reviewed	Peptidase inhibitor R3HDML (Cysteine-rich secretory protein R3HDML)	R3hdml	Mus musculus (Mouse)	253
Q91VA1	CTL4_MOUSE	reviewed	Choline transporter-like protein 4 (Solute carrier family 44 member 4)	Slc44a4 Ctl4 Ng22	Mus musculus (Mouse)	707
Q45VK7	DYHC2_MOUSE	reviewed	Cytoplasmic dynein 2 heavy chain 1 (Cytoplasmic dynein 2 heavy chain) (Dynein cytoplasmic heavy chain 2) (Dynein heavy chain 11) (mDHC11) (Dynein heavy chain isotype 1B)	Dync2h1 Dhc1b Dnchc2 Kiaa1997	Mus musculus (Mouse)	4306
P57776	EF1D_MOUSE	reviewed	Elongation factor 1-delta (EF-1-delta)	Eef1d	Mus musculus (Mouse)	281
P29319	EPHA3_MOUSE	reviewed	Ephrin type-A receptor 3 (EC 2.7.10.1) (EPH-like kinase 4) (EK4) (mEK4) (Tyrosine-protein kinase TYRO4) (Tyrosine-protein kinase receptor ETK1)	Epha3 Etk1 Mek4 Tyro4	Mus musculus (Mouse)	983
Q6GSS7	H2A2A_MOUSE	reviewed	Histone H2A type 2-A (H2a-614) (H2a-615) (Histone H2A.2)	Hist2h2aa1; Hist2h2aa2	Mus musculus (Mouse)	130
P10854	H2B1M_MOUSE	reviewed	Histone H2B type 1-M (H2B 291B)	Hist1h2bm	Mus musculus (Mouse)	126
Q9CX00	IST1_MOUSE	reviewed	IST1 homolog	Ist1 Kiaa0174	Mus musculus (Mouse)	362
Q9Z329	ITPR2_MOUSE	reviewed	Inositol 1,4,5-trisphosphate receptor type 2 (IP3 receptor isoform 2) (IP3R 2) (InsP3R2) (Inositol 1,4,5-trisphosphate type V receptor) (Type 2 inositol 1,4,5-trisphosphate receptor) (Type 2 InsP3 receptor)	Itpr2 Itpr5	Mus musculus (Mouse)	2701
P63085	MK01_MOUSE	reviewed	Mitogen-activated protein kinase 1 (MAP kinase 1) (MAPK 1) (EC 2.7.11.24) (ERT1) (Extracellular signal-regulated kinase 2) (ERK-2) (MAP kinase isoform p42) (p42-MAPK) (Mitogen-activated protein kinase 2) (MAP kinase 2) (MAPK 2)	Mapk1 Erk2 Mapk Prkm1	Mus musculus (Mouse)	358
Q7TPH6	MYCB2_MOUSE	reviewed	E3 ubiquitin-protein ligase MYCBP2 (EC 6.3.2.-) (Myc-binding protein 2) (Pam/highwire/rpm-1 protein) (Protein associated with Myc)	Mycbp2 Pam Phr1	Mus musculus (Mouse)	4711
O08638	MYH11_MOUSE	reviewed	Myosin-11 (Myosin heavy chain 11) (Myosin heavy chain, smooth muscle isoform) (SMMHC)	Myh11	Mus musculus (Mouse)	1972
Q5DU56	NLRC3_MOUSE	reviewed	Protein NLRC3	Nlrc3	Mus musculus (Mouse)	1064
Q9Z0Y2	PA21B_MOUSE	reviewed	Phospholipase A2 (EC 3.1.1.4) (Group IB phospholipase A2) (PLA2-Ib) (Phosphatidylcholine 2-acylhydrolase 1B)	Pla2g1b Pla2	Mus musculus (Mouse)	146
P24822	PPBI_MOUSE	reviewed	Intestinal-type alkaline phosphatase (IAP) (Intestinal alkaline phosphatase) (EC 3.1.3.1) (Alkaline phosphatase 3)	Iap Akp-3 Akp3	Mus musculus (Mouse)	559
P55258	RAB8A_MOUSE	reviewed	Ras-related protein Rab-8A (Oncogene c-mel)	Rab8a Mel Rab8	Mus musculus (Mouse)	207
Q8K1E0	STX5_MOUSE	reviewed	Syntaxin-5	Stx5 Stx5a	Mus musculus (Mouse)	355
Q8BGN8	SYNPR_MOUSE	reviewed	Synaptoporin	Synpr	Mus musculus (Mouse)	265
Q9R1Q9	VAS1_MOUSE	reviewed	V-type proton ATPase subunit S1 (V-ATPase subunit S1) (Protein C7-1) (V-ATPase Ac45 subunit) (V-ATPase S1 accessory protein) (Vacuolar proton pump subunit S1)	Atp6ap1 Atp6ip1 Atp6s1	Mus musculus (Mouse)	463
Q8BND3	WDR35_MOUSE	reviewed	WD repeat-containing protein 35	Wdr35	Mus musculus (Mouse)	1181
P39447	ZO1_MOUSE	reviewed	Tight junction protein ZO-1 (Tight junction protein 1) (Zona occludens protein 1) (Zonula occludens protein 1)	Tjp1 Zo1	Mus musculus (Mouse)	1745
