# Supplementary material for: Comparative Proteomic Analysis of the Mitochondria-associated ER Membrane (MAM) in a Long-term Type 2 Diabetic Rodent Model
Source: Sci Rep. 2017 May 18;7:2062. doi: 10.1038/s41598-017-02213-1 (PMC5437025; doi:10.1038/s41598-017-02213-1)
Supplement: Supplementary file 4 — Dataset 3 [file 41598_2017_2213_MOESM4_ESM.xls]

## Sheet: Table S4
Protein Accession #	Gene names	Protein names	Protein molecular weight (kDa)	No. of quantified peptides	No. of unique peptides	Percent sequence coverage	Peak area_diabetes (mean ± SD)		Peak area_control (mean ± SD)		Ratio (diabetes/control)	p value
AAK1_MOUSE	Aak1 Kiaa1048	AP2-associated protein kinase 1 (EC 2.7.11.1) (Adaptor-associated kinase 1)	103.346	26	26	0.359	1.2371e+08	2.52316e+07	8.52102e+07	6.15154e+06	1.45183	0.00887984
ACBP_MOUSE	Dbi	Acyl-CoA-binding protein (ACBP) (Diazepam-binding inhibitor) (DBI) (Endozepine) (EP)	10.0008	3	3	0.292429	5.63579e+07	2.4259e+07	2.76746e+07	9.80455e+06	2.03645	0.0098435
ACLY_MOUSE	Acly	ATP-citrate synthase (EC 2.3.3.8) (ATP-citrate (pro-S-)-lyase) (Citrate cleavage enzyme)	119.731	11	11	0.05538	1.19313e+07	1.01176e+06	1.8838e+07	1.28376e+06	0.633364	1.48983e-05
ALBU_MOUSE	Alb Alb-1 Alb1	Serum albumin	68.6929	5	5	0.05723	1.0553e+09	1.79614e+08	1.58938e+09	3.1949e+08	0.66397	0.0118368
AMRP_MOUSE	Lrpap1	Alpha-2-macroglobulin receptor-associated protein (Alpha-2-MRAP) (Heparin-binding protein 44) (HBP-44) (Low density lipoprotein receptor-related protein-associated protein 1) (RAP)	42.2168	4	4	0.06164	6.97216e+06	501414	4.24757e+06	682012	1.64145	0.000151217
AP180_MOUSE	Snap91	Clathrin coat assembly protein AP180 (91 kDa synaptosomal-associated protein) (Clathrin coat-associated protein AP180) (Phosphoprotein F1-20)	91.8529	17	15	0.1553	1.65071e+08	2.74214e+07	1.0124e+08	1.40844e+07	1.63049	0.00149109
AP1B1_MOUSE	Ap1b1 Adtb1	AP-1 complex subunit beta-1 (Adaptor protein complex AP-1 subunit beta-1) (Adaptor-related protein complex 1 subunit beta-1) (Beta-1-adaptin) (Beta-adaptin 1) (Clathrin assembly protein complex 1 beta large chain) (Golgi adaptor HA1/AP1 adaptin beta subunit)	103.938	29	9	0.19	5.43493e+08	6.83433e+07	3.91137e+08	1.30757e+07	1.38952	0.000574608
AP2A1_MOUSE	Ap2a1 Adtaa Clapa1	AP-2 complex subunit alpha-1 (100 kDa coated vesicle protein A) (Adaptor protein complex AP-2 subunit alpha-1) (Adaptor-related protein complex 2 subunit alpha-1) (Alpha-adaptin A) (Alpha1-adaptin) (Clathrin assembly protein complex 2 alpha-A large chain) (Plasma membrane adaptor HA2/AP2 adaptin alpha A subunit)	107.667	48	33	0.4323	1.08215e+09	1.20704e+08	7.96628e+08	3.54865e+07	1.35841	0.000509701
AP2B1_MOUSE	Ap2b1 Clapb1	AP-2 complex subunit beta (AP105B) (Adaptor protein complex AP-2 subunit beta) (Adaptor-related protein complex 2 subunit beta) (Beta-2-adaptin) (Beta-adaptin) (Clathrin assembly protein complex 2 beta large chain) (Plasma membrane adaptor HA2/AP2 adaptin beta subunit)	104.585	46	26	0.4081	1.2497e+09	1.27936e+08	9.04206e+08	2.91675e+07	1.3821	0.000156626
ASPH_MOUSE	Asph	Aspartyl/asparaginyl beta-hydroxylase (EC 1.14.11.16) (Aspartate beta-hydroxylase) (ASP beta-hydroxylase) (Peptide-aspartate beta-dioxygenase)	83.0428	2	2	0.0567	1.32629e+06	285852	856498	177855	1.54851	0.00657417
ASSY_MOUSE	Ass1 Ass	Argininosuccinate synthase (EC 6.3.4.5) (Citrulline--aspartate ligase)	46.5853	6	6	0.0621625	1.68974e+07	8.23714e+06	1.10111e+07	605637	1.53457	0.0446043
ATP8_MOUSE	Mtatp8 Atp8 mt-Atp8	ATP synthase protein 8 (A6L) (F-ATPase subunit 8)	7.7668	2	2	0.17325	2.35027e+07	2.7945e+06	1.73141e+07	2.35408e+06	1.35743	0.00601744
AZI1_MOUSE	Cep131	Centrosomal protein of 131 kDa	120.314	1	1	0.0292	444694	853224	3.11597e+06	364188	0.142714	0.0128545
BAG6_MOUSE	Bag6 Bat3	Large proline-rich protein BAG6 (BAG family molecular chaperone regulator 6) (BCL2-associated athanogene 6) (BAG-6) (BAG6) (HLA-B-associated transcript 3) (Protein Scythe)	121.036	3	3	0.031225	3.07945e+06	491383	2.13803e+06	141828	1.44032	0.0013065
CA095_MOUSE	N/A	Protein stum homolog	15.0047	2	2	0.182333	1.21706e+07	2.16933e+06	8.77904e+06	1.19374e+06	1.38632	0.0123877
CAD13_MOUSE	Cdh13	Cadherin-13 (Heart cadherin) (H-cadherin) (Truncated cadherin) (T-cad) (T-cadherin)	78.1865	2	2	0.0236444	1.22802e+07	2.97748e+06	3.65043e+06	3.32341e+06	3.36404	0.00362965
CALM_MOUSE	Calm1 Calm Cam Cam1; Calm2 Cam2 Camb; Calm3 Cam3 Camc	Calmodulin (CaM)	16.838	11	9	0.3996	4.4979e+08	1.49129e+08	2.87451e+08	5.93136e+07	1.56475	0.025113
CALR_MOUSE	Calr	Calreticulin (CRP55) (Calregulin) (Endoplasmic reticulum resident protein 60) (ERp60) (HACBP)	47.9961	17	16	0.3853	2.964e+08	7.08554e+07	2.01825e+08	2.16142e+07	1.4686	0.018319
CAMKV_MOUSE	Camkv	CaM kinase-like vesicle-associated protein	54.8198	19	19	0.3595	1.26987e+08	3.0852e+07	8.14539e+07	2.02285e+07	1.559	0.017154
CCG8_MOUSE	Cacng8	Voltage-dependent calcium channel gamma-8 subunit (Neuronal voltage-gated calcium channel gamma-8 subunit) (Transmembrane AMPAR regulatory protein gamma-8) (TARP gamma-8)	43.4545	6	6	0.17087	2.26877e+07	3.34106e+06	1.65328e+07	1.32499e+06	1.37229	0.00297594
CHM4B_MOUSE	Chmp4b	Charged multivesicular body protein 4b (Chromatin-modifying protein 4b) (CHMP4b)	24.9371	4	4	0.13535	5.29981e+06	1.18182e+06	9.68369e+06	1.19005e+06	0.547292	0.000450603
CHP1_MOUSE	Chp1 Chp Sid470	Calcineurin B homologous protein 1 (Calcineurin B-like protein) (Calcium-binding protein CHP) (Calcium-binding protein p22) (EF-hand calcium-binding domain-containing protein p22) (Sid 470) (p24)	22.4332	5	5	0.2036	1.39342e+07	2.91553e+06	9.05775e+06	653254	1.53837	0.00203904
CLAP2_MOUSE	Clasp2 Kiaa0627	CLIP-associating protein 2 (Cytoplasmic linker-associated protein 2)	140.743	8	8	0.038323	3.02428e+07	8.55582e+06	2.24852e+07	2.09649e+06	1.34501	0.0462757
CLD11_MOUSE	Cldn11 Osp Otm	Claudin-11 (Oligodendrocyte transmembrane protein) (Oligodendrocyte-specific protein)	22.1141	4	3	0.08886	2.49413e+08	6.94971e+07	1.40473e+08	6.42769e+07	1.77553	0.0185851
CLIC4_MOUSE	Clic4	Chloride intracellular channel protein 4 (mc3s5/mtCLIC)	28.7306	3	3	0.12312	6.97415e+06	1.01464e+06	4.85476e+06	1.64871e+06	1.43656	0.0384375
CLIP2_MOUSE	Clip2 Cyln2 Kiaa0291	CAP-Gly domain-containing linker protein 2 (Cytoplasmic linker protein 115) (CLIP-115) (Cytoplasmic linker protein 2)	115.911	4	4	0.0215	1.32137e+06	233707	1.81184e+06	233885	0.729294	0.00930363
CNR1_MOUSE	Cnr1	Cannabinoid receptor 1 (CB-R) (CB1) (Brain-type cannabinoid receptor)	52.8329	2	2	0.03238	2.7707e+06	506113	4.33187e+06	846075	0.639608	0.00543673
CNRP1_MOUSE	Cnrip1	CB1 cannabinoid receptor-interacting protein 1 (CRIP-1)	18.6125	4	4	0.22992	1.55504e+07	3.58472e+06	6.96428e+06	2.68782e+06	2.23288	0.00245128
CNTLN_MOUSE	Cntln	Centlein (Centrosomal protein)	160.75	1	1	0.00666667	751520	176243	1.06409e+06	244573	0.706256	0.0459015
COPA_MOUSE	Copa	Coatomer subunit alpha (Alpha-coat protein) (Alpha-COP) [Cleaved into: Xenin (Xenopsin-related peptide); Proxenin]	138.435	6	6	0.02995	5.10327e+06	740380	7.91406e+06	253137	0.644836	0.000163086
COPB2_MOUSE	Copb2	Coatomer subunit beta' (Beta'-coat protein) (Beta'-COP) (p102)	102.451	1	1	0.02375	873960	97592.9	1.84434e+06	191287	0.473861	4.28948e-06
COPD_MOUSE	Arcn1 Copd	Coatomer subunit delta (Archain) (Delta-coat protein) (Delta-COP)	57.2302	3	3	0.03366	1.98439e+06	224846	3.39627e+06	412085	0.584286	8.86065e-05
COR2B_MOUSE	Coro2b	Coronin-2B	54.9379	3	3	0.05418	2.82056e+06	558688	1.9057e+06	352196	1.48006	0.0125085
CRYAB_MOUSE	Cryab Crya2	Alpha-crystallin B chain (Alpha(B)-crystallin) (P23)	20.0694	6	6	0.175367	1.3719e+07	4.13553e+06	2.37501e+07	1.02017e+07	0.577641	0.0319743
DAB2_MOUSE	Dab2 Doc2	Disabled homolog 2 (DOC-2) (Mitogen-responsive phosphoprotein)	82.3127	2	2	0.02805	1.24317e+06	306493	1.9816e+06	299053	0.627356	0.0102087
DCLK1_MOUSE	Dclk1 Dcamkl1 Dclk	Serine/threonine-protein kinase DCLK1 (EC 2.7.11.1) (Doublecortin-like and CAM kinase-like 1) (Doublecortin-like kinase 1)	84.1552	11	11	0.09133	4.66168e+07	8.54423e+06	6.38102e+07	7.86732e+06	0.730554	0.0177879
DIRC2_MOUSE	Dirc2	Disrupted in renal carcinoma protein 2 homolog	51.9113	2	2	0.149	1.47274e+06	798472	2.84153e+06	580633	0.518293	0.0407834
DLG4_MOUSE	Dlg4 Dlgh4 Psd95	Disks large homolog 4 (Postsynaptic density protein 95) (PSD-95) (Synapse-associated protein 90) (SAP-90) (SAP90)	80.4743	21	19	0.2757	1.98259e+08	3.04292e+07	1.41794e+08	1.01544e+07	1.39822	0.00238005
DOCK7_MOUSE	Dock7 Gm430 Kiaa1771	Dedicator of cytokinesis protein 7	241.443	2	2	0.00945833	9.50611e+07	2.32389e+07	1.43126e+08	2.63101e+07	0.664179	0.0230129
DPOLZ_MOUSE	Rev3l Polz Sez4	DNA polymerase zeta catalytic subunit (EC 2.7.7.7) (Protein reversionless 3-like) (REV3-like) (Seizure-related protein 4)	350.713	1	1	0.0044	673056	109903	967208	179821	0.695875	0.00990497
DYN1_MOUSE	Dnm1 Dnm Kiaa4093	Dynamin-1 (EC 3.6.5.5)	97.8055	47	33	0.4177	9.0777e+08	7.71887e+07	1.34191e+09	2.7383e+08	0.676476	0.00222704
DYN2_MOUSE	Dnm2 Dyn2	Dynamin-2 (EC 3.6.5.5) (Dynamin UDNM)	98.1489	11	5	0.110517	2.06619e+08	1.34814e+07	2.86805e+08	5.06241e+07	0.720417	0.00294421
E41L3_MOUSE	Epb41l3 Dal1 Epb4.1l3 Kiaa0987	Band 4.1-like protein 3 (4.1B) (Differentially expressed in adenocarcinoma of the lung protein 1) (DAL-1) (DAL1P) (mDAL-1) [Cleaved into: Band 4.1-like protein 3, N-terminally processed]	103.338	38	35	0.3502	3.57087e+08	6.89183e+07	2.17567e+08	5.69867e+07	1.64127	0.0061813
ERP29_MOUSE	Erp29	Endoplasmic reticulum resident protein 29 (ERp29)	28.8249	5	5	0.0885667	9.71668e+06	2.94607e+06	5.71005e+06	695787	1.70168	0.01614
FBX41_MOUSE	Fbxo41 D6Ertd538e Kiaa1940	F-box only protein 41	94.3314	8	8	0.0513714	9.09443e+06	2.38097e+06	6.50887e+06	1.135e+06	1.39724	0.0376824
FMO1_MOUSE	Fmo1 Fmo-1	Dimethylaniline monooxygenase [N-oxide-forming] 1 (EC 1.14.13.8) (Dimethylaniline oxidase 1) (Hepatic flavin-containing monooxygenase 1) (FMO 1)	59.916	7	7	0.03908	8.25959e+06	4.15608e+06	5.37735e+06	308535	1.536	0.0365849
GABR2_MOUSE	Gabbr2 Gm425 Gpr51	Gamma-aminobutyric acid type B receptor subunit 2 (GABA-B receptor 2) (GABA-B-R2) (GABA-BR2) (GABABR2) (Gb2) (G-protein coupled receptor 51)	105.67	6	6	0.03999	2.78128e+07	9.72456e+06	1.79762e+07	3.07688e+06	1.5472	0.0305726
GBLP_MOUSE	Gnb2l1 Gnb2-rs1	Guanine nucleotide-binding protein subunit beta-2-like 1 (12-3) (Receptor for activated C kinase) (Receptor of activated protein kinase C 1) (RACK1) (p205) [Cleaved into: Guanine nucleotide-binding protein subunit beta-2-like 1, N-terminally processed]	35.077	8	8	0.16473	4.49018e+07	9.95791e+06	2.85795e+07	1.09851e+07	1.57112	0.0303005
GBRL2_MOUSE	Gabarapl2	Gamma-aminobutyric acid receptor-associated protein-like 2 (GABA(A) receptor-associated protein-like 2) (Golgi-associated ATPase enhancer of 16 kDa) (GATE-16)	13.6672	2	2	0.102543	5.81356e+06	918889	4.34225e+06	330420	1.33883	0.00542211
GDPD1_MOUSE	Gdpd1 Gde4	Glycerophosphodiester phosphodiesterase domain-containing protein 1 (EC 3.1.-.-) (Glycerophosphodiester phosphodiesterase 4)	35.8683	3	3	0.06688	1.00256e+07	3.37855e+06	6.51504e+06	492869	1.53884	0.0205978
GFAP_MOUSE	Gfap	Glial fibrillary acidic protein (GFAP)	49.901	17	17	0.21093	1.13444e+08	2.67506e+07	8.25058e+07	6.92442e+06	1.37498	0.0194315
GIT1_MOUSE	Git1	ARF GTPase-activating protein GIT1 (ARF GAP GIT1) (G protein-coupled receptor kinase-interactor 1) (GRK-interacting protein 1)	85.3015	3	3	0.0238333	3.31467e+06	369103	4.84282e+06	700070	0.68445	0.00137304
GLOD4_MOUSE	Glod4	Glyoxalase domain-containing protein 4	33.3174	2	2	0.0436111	1.38014e+06	521979	891211	181081	1.54861	0.048901
GLU2B_MOUSE	Prkcsh	Glucosidase 2 subunit beta (80K-H protein) (Glucosidase II subunit beta) (Protein kinase C substrate 60.1 kDa protein heavy chain) (PKCSH)	58.7928	2	2	0.0272889	2.6652e+06	769167	1.69712e+06	155719	1.57043	0.015251
GNAL_MOUSE	Gnal	Guanine nucleotide-binding protein G(olf) subunit alpha (Adenylate cyclase-stimulating G alpha protein, olfactory type)	44.3099	7	5	0.2005	3.047e+07	8.83151e+06	2.16947e+07	2.41933e+06	1.40449	0.034391
GPDA_MOUSE	Gpd1 Gdc-1 Gdc1 Kiaa4010	Glycerol-3-phosphate dehydrogenase [NAD(+)], cytoplasmic (GPD-C) (GPDH-C) (EC 1.1.1.8)	37.5727	3	3	0.0502667	3.06202e+06	621754	1.97132e+06	266021	1.55328	0.00321308
GPX41_MOUSE	Gpx4	Phospholipid hydroperoxide glutathione peroxidase, mitochondrial (PHGPx) (EC 1.11.1.12) (Glutathione peroxidase 4) (GPx-4) (GSHPx-4)	22.229	4	4	0.12087	3.67721e+07	6.78772e+06	2.60746e+07	1.04241e+06	1.41027	0.00626456
GRIA1_MOUSE	Gria1 Glur1	Glutamate receptor 1 (GluR-1) (AMPA-selective glutamate receptor 1) (GluR-A) (GluR-K1) (Glutamate receptor ionotropic, AMPA 1) (GluA1)	101.572	6	5	0.0423125	3.99178e+07	5.28134e+06	2.73218e+07	2.15971e+06	1.46103	0.00068371
GRIA2_MOUSE	Gria2 Glur2	Glutamate receptor 2 (GluR-2) (AMPA-selective glutamate receptor 2) (GluR-B) (GluR-K2) (Glutamate receptor ionotropic, AMPA 2) (GluA2)	98.6649	25	21	0.157	9.8216e+07	1.96848e+07	6.5175e+07	3.40546e+06	1.50696	0.00230751
GTR3_MOUSE	Slc2a3 Glut-3 Glut3	Solute carrier family 2, facilitated glucose transporter member 3 (Glucose transporter type 3, brain) (GLUT-3)	53.4807	10	10	0.14383	1.51665e+08	3.81324e+07	1.13627e+08	1.07751e+07	1.33477	0.0384032
H10_MOUSE	H1f0 H1fv	Histone H1.0 (Histone H1') (Histone H1(0)) (MyD196) [Cleaved into: Histone H1.0, N-terminally processed]	20.8619	2	2	0.0341	5.49544e+06	2.44532e+06	2.68969e+06	1.67264e+06	2.04315	0.0304959
H2A1F_MOUSE	Hist1h2af	Histone H2A type 1-F	14.1621	5	5	0.2036	1.62948e+08	2.43701e+08	3.0519e+07	5.53597e+07	5.33924	0.0385443
H2B1B_MOUSE	Hist1h2bb	Histone H2B type 1-B (h2B-143)	13.9527	6	5	0.249	1.07521e+08	1.29282e+08	2.62166e+07	2.75512e+07	4.10126	0.0330164
H31_MOUSE,H32_MOUSE,H33_MOUSE,H3C_MOUSE	Hist1h3a H3a; Hist1h3g H3.1-221 H3g; Hist1h3h H3.1-291 H3h; Hist1h3i H3.1-I H3i; Hist1h3b H3-53 H3.2 H3b; Hist1h3c H3-143; Hist1h3d H3-B; Hist1h3e H3-F; Hist1h3f H3.2-221 H3f; Hist2h3b H3.2-616; Hist2h3c1 H3.2-615 Hist2h3ca1; Hist2h3c2 H3.2-614 Hist2h3ca2; H3f3a H3.3a; H3f3b H3.3b; H3f3c Gm14384	Histone H3.1, H3.2, H3.3, H3.3C (Embryonic)	15.3157	2	2	0.07656	4.04425e+07	4.5288e+07	1.05246e+07	1.5452e+07	3.84265	0.0496228
H4_MOUSE	Hist1h4a; Hist1h4b H4-53; Hist1h4c H4-12; Hist1h4d; Hist1h4f; Hist1h4h; Hist1h4i; Hist1h4j; Hist1h4k; Hist1h4m; Hist2h4a Hist2h4; Hist4h4	Histone H4	11.3677	7	7	0.3652	2.31848e+08	3.37961e+08	4.77964e+07	7.43163e+07	4.85075	0.039824
HINT1_MOUSE	Hint1 Hint Pkci Pkci1 Prkcnh1	Histidine triad nucleotide-binding protein 1 (EC 3.-.-.-) (Adenosine 5'-monophosphoramidase) (Protein kinase C inhibitor 1) (Protein kinase C-interacting protein 1) (PKCI-1)	13.7772	2	2	0.1269	7.57331e+06	4.36065e+06	3.96674e+06	949697	1.9092	0.0275598
ITAM_MOUSE	Itgam	Integrin alpha-M (CD11 antigen-like family member B) (CR-3 alpha chain) (Cell surface glycoprotein MAC-1 subunit alpha) (Leukocyte adhesion receptor MO1) (CD antigen CD11b)	127.482	2	2	0.021025	2.05559e+06	485829	3.14942e+06	344540	0.652687	0.00620513
ITB2_MOUSE	Itgb2	Integrin beta-2 (Cell surface adhesion glycoproteins LFA-1/CR3/p150,95 subunit beta) (Complement receptor C3 subunit beta) (CD antigen CD18)	85.0256	4	4	0.0268	2.14957e+06	439147	3.6573e+06	517465	0.587746	0.00137701
K1C10_MOUSE	Krt10 Krt1-10	Keratin, type I cytoskeletal 10 (56 kDa cytokeratin) (Cytokeratin-10) (CK-10) (Keratin, type I cytoskeletal 59 kDa) (Keratin-10) (K10)	57.7713	4	3	0.0424889	2.2424e+07	9.87016e+06	1.02378e+07	3.60621e+06	2.19031	0.0166013
KLC1_MOUSE	Klc1 Kns2	Kinesin light chain 1 (KLC 1)	61.4513	4	4	0.0425	1.75889e+06	232626	2.51926e+06	130777	0.698179	0.000713962
KPCG_MOUSE	Prkcg Pkcc Pkcg Prkcc	Protein kinase C gamma type (PKC-gamma) (EC 2.7.11.13)	78.3587	20	20	0.2551	8.38614e+07	1.77941e+07	1.28636e+08	2.5185e+07	0.651925	0.00759884
LAT1_MOUSE	Slc7a5 Lat1	Large neutral amino acids transporter small subunit 1 (4F2 light chain) (4F2 LC) (4F2LC) (L-type amino acid transporter 1) (Solute carrier family 7 member 5)	55.874	3	3	0.06016	1.87335e+07	2.00842e+06	9.93113e+06	2.03621e+06	1.88634	0.000208203
LIN7A_MOUSE	Lin7a Mals1 Veli1	Protein lin-7 homolog A (Lin-7A) (mLin-7) (Mammalian lin-seven protein 1) (MALS-1) (Vertebrate lin-7 homolog 1) (Veli-1)	25.992	4	3	0.147038	4.20565e+07	5.01848e+06	2.92326e+07	5.82262e+06	1.43869	0.00622593
LIN7C_MOUSE	Lin7c Mals3 Veli3	Protein lin-7 homolog C (Lin-7C) (mLin7C) (Mammalian lin-seven protein 3) (MALS-3) (Vertebrate lin-7 homolog 3) (Veli-3)	21.8336	5	3	0.17918	3.7913e+07	3.56099e+06	2.79773e+07	6.53105e+06	1.35513	0.0185947
LMNB1_MOUSE	Lmnb1	Lamin-B1	66.7867	2	2	0.037825	2.33199e+08	5.43159e+07	1.65304e+08	5.1744e+06	1.41073	0.014787
LY6H_MOUSE	Ly6h	Lymphocyte antigen 6H (Ly-6H)	14.6694	6	4	0.284	2.21686e+08	3.20588e+07	1.63081e+08	1.09399e+07	1.35936	0.00284425
MBP_MOUSE	Mbp Shi	Myelin basic protein (MBP) (Myelin A1 protein)	27.168	11	10	0.244	1.71334e+10	2.89748e+09	1.21173e+10	2.63116e+09	1.41396	0.0151793
MOBP_MOUSE	Mobp	Myelin-associated oligodendrocyte basic protein	19.1976	2	2	0.10734	6.57323e+07	1.88021e+07	3.24063e+07	2.75111e+07	2.02838	0.0331568
MOG_MOUSE	Mog	Myelin-oligodendrocyte glycoprotein	28.2715	12	12	0.3288	5.61538e+08	1.30792e+08	3.34148e+08	1.23948e+08	1.68051	0.0169531
MPP6_MOUSE	Mpp6 Dlgh4 Pals2	MAGUK p55 subfamily member 6 (Dlgh4 protein) (P55T protein) (Protein associated with Lin-7 2)	62.6323	5	5	0.06997	1.05188e+07	988505	7.60327e+06	1.37714e+06	1.38346	0.00601343
MRP_MOUSE	Marcksl1 Mlp Mrp	MARCKS-related protein (Brain protein F52) (MARCKS-like protein 1) (Macrophage myristoylated alanine-rich C kinase substrate) (Mac-MARCKS) (MacMARCKS)	20.1652	2	2	0.0725	1.22083e+06	467743	690760	148708	1.76737	0.0169802
MYO5B_MOUSE	Myo5b Kiaa1119	Unconventional myosin-Vb	210.575	4	2	0.0358	1.40522e+07	2.02853e+06	1.05612e+07	1.07234e+06	1.33055	0.00842049
MYPR_MOUSE	Plp1 Plp	Myelin proteolipid protein (PLP) (Lipophilin)	30.0777	7	6	0.227	1.42762e+10	2.35794e+09	1.02412e+10	2.10465e+09	1.39399	0.0184428
NCPR_MOUSE	Por	NADPH--cytochrome P450 reductase (CPR) (P450R) (EC 1.6.2.4)	77.045	6	6	0.0723	2.93224e+07	8.1524e+06	2.06664e+07	425308	1.41884	0.0271598
NDRG1_MOUSE	Ndrg1 Ndr1 Ndrl Tdd5	Protein NDRG1 (N-myc downstream-regulated gene 1 protein) (Protein Ndr1)	43.0082	10	10	0.2538	7.93745e+07	1.67262e+07	5.67868e+07	7.03528e+06	1.39776	0.0103907
NECP1_MOUSE	Necap1	Adaptin ear-binding coat-associated protein 1 (NECAP endocytosis-associated protein 1) (NECAP-1)	29.6399	3	3	0.13062	2.44613e+07	5.45797e+06	1.52639e+07	1.97691e+06	1.60256	0.00480327
NELFA_MOUSE	Nelfa Whsc2 Whsc2h	Negative elongation factor A (NELF-A) (Wolf-Hirschhorn syndrome candidate 2 homolog) (mWHSC2)	57.5865	1	1	0.03625	2.01645e+06	613636	1.42299e+06	188982	1.41705	0.039015
NHRF1_MOUSE	Slc9a3r1 Nherf Nherf1	Na(+)/H(+) exchange regulatory cofactor NHE-RF1 (NHERF-1) (Ezrin-radixin-moesin-binding phosphoprotein 50) (EBP50) (Regulatory cofactor of Na(+)/H(+) exchanger) (Sodium-hydrogen exchanger regulatory factor 1) (Solute carrier family 9 isoform A3 regulatory factor 1)	38.6002	8	8	0.12578	1.83119e+07	4.16566e+06	1.09488e+07	5.8548e+06	1.67251	0.0403882
NMDE2_MOUSE	Grin2b	Glutamate receptor ionotropic, NMDA 2B (GluN2B) (Glutamate [NMDA] receptor subunit epsilon-2) (N-methyl D-aspartate receptor subtype 2B) (NMDAR2B) (NR2B)	165.962	3	3	0.0179625	1.74209e+06	228279	1.30496e+06	324808	1.33497	0.0486261
NOE1_MOUSE	Olfm1 Noe1 Noel Noel1	Noelin (Neuronal olfactomedin-related ER localized protein) (Olfactomedin-1) (Pancortin)	55.3984	1	1	0.0291857	4.10371e+06	606419	2.31643e+06	187187	1.77157	6.70379e-05
NRX1A_MOUSE	Nrxn1 Kiaa0578	Neurexin-1 (Neurexin I-alpha) (Neurexin-1-alpha)	166.172	12	10	0.0316113	5.08739e+07	3.92272e+06	7.30089e+07	1.11415e+07	0.696818	0.00159746
NSF_MOUSE	Nsf Skd2	Vesicle-fusing ATPase (EC 3.6.4.6) (N-ethylmaleimide-sensitive fusion protein) (NEM-sensitive fusion protein) (Suppressor of K(+) transport growth defect 2) (Protein SKD2) (Vesicular-fusion protein NSF)	82.6165	58	55	0.5579	2.58042e+09	3.34174e+08	3.51299e+09	9.07414e+07	0.734537	0.000778963
P2Y12_MOUSE	P2ry12	P2Y purinoceptor 12 (P2Y12)	39.4758	3	3	0.0505889	7.74236e+06	3.49028e+06	2.24472e+07	4.01949e+06	0.344914	0.00127329
PACN1_MOUSE	Pacsin1 Pacsin	Protein kinase C and casein kinase substrate in neurons protein 1 (Syndapin-1)	50.5754	14	14	0.2346	4.35795e+07	1.1959e+07	2.82613e+07	8.39031e+06	1.54202	0.0327791
PCBP1_MOUSE	Pcbp1	Poly(rC)-binding protein 1 (Alpha-CP1) (Heterogeneous nuclear ribonucleoprotein E1) (hnRNP E1)	37.4982	3	2	0.05672	7.46412e+06	1.79156e+06	4.65943e+06	752834	1.60194	0.00425446
PCBP2_MOUSE	Pcbp2 Cbp Hnrnpx Hnrpx	Poly(rC)-binding protein 2 (Alpha-CP2) (CTBP) (CBP) (Putative heterogeneous nuclear ribonucleoprotein X) (hnRNP X)	38.2225	4	3	0.0568143	7.58237e+06	1.52975e+06	5.34447e+06	1.03807e+06	1.41873	0.0184327
PCSK1_MOUSE	Pcsk1n	ProSAAS (IA-4) (Proprotein convertase subtilisin/kexin type 1 inhibitor) (Proprotein convertase 1 inhibitor) (pro-SAAS) [Cleaved into: KEP; Big SAAS (b-SAAS); Little SAAS (l-SAAS); Big PEN-LEN (b-PEN-LEN) (SAAS CT(1-49)); PEN; PEN-20; PEN-19; Little LEN (l-LEN); Big LEN (b-LEN) (SAAS CT(25-40))]	27.2711	5	5	0.1789	1.32651e+07	3.5865e+06	7.71682e+06	794410	1.71898	0.00275388
PDIA1_MOUSE	P4hb Pdia1	Protein disulfide-isomerase (PDI) (EC 5.3.4.1) (Cellular thyroid hormone-binding protein) (Endoplasmic reticulum resident protein 59) (ER protein 59) (ERp59) (Prolyl 4-hydroxylase subunit beta) (p55)	57.0606	17	17	0.1858	7.58549e+07	1.04114e+07	4.97578e+07	8.31466e+06	1.52448	0.00202141
PEX14_MOUSE	Pex14	Peroxisomal membrane protein PEX14 (PTS1 receptor-docking protein) (Peroxin-14) (Peroxisomal membrane anchor protein PEX14)	41.2074	4	4	0.0473111	4.7736e+06	1.66928e+06	3.05759e+06	702601	1.56123	0.0468821
PGCB_MOUSE	Bcan	Brevican core protein	95.8151	3	3	0.0226667	3.57087e+06	939022	2.26075e+06	371116	1.5795	0.0116274
PGK1_MOUSE	Pgk1 Pgk-1	Phosphoglycerate kinase 1 (EC 2.7.2.3)	44.5511	17	16	0.2659	1.47187e+08	4.83036e+07	1.01723e+08	1.91982e+07	1.44693	0.049318
PICA_MOUSE	Picalm	Phosphatidylinositol-binding clathrin assembly protein	71.5451	7	5	0.08333	7.02644e+07	1.67277e+07	4.44608e+07	5.3287e+06	1.58037	0.00506206
PP2AA_MOUSE	Ppp2ca	Serine/threonine-protein phosphatase 2A catalytic subunit alpha isoform (PP2A-alpha) (EC 3.1.3.16)	35.6086	5	5	0.137967	6.58502e+07	1.37458e+07	1.07754e+08	2.55923e+07	0.611115	0.00766745
PPR1B_MOUSE	Ppp1r1b	Protein phosphatase 1 regulatory subunit 1B (DARPP-32) (Dopamine- and cAMP-regulated neuronal phosphoprotein)	21.7801	3	3	0.1935	2.36026e+06	1.1114e+06	1.41928e+06	193528	1.66301	0.0303692
PPT1_MOUSE	Ppt1 Ppt	Palmitoyl-protein thioesterase 1 (PPT-1) (EC 3.1.2.22) (Palmitoyl-protein hydrolase 1)	34.4907	5	5	0.1307	9.56287e+06	1.78784e+06	1.78009e+07	1.71119e+06	0.537214	0.000264211
PRIO_MOUSE	Prnp Prn-p Prp	Major prion protein (PrP) (PrP27-30) (PrP33-35C) (CD antigen CD230)	27.9768	3	3	0.126	3.12383e+07	7.31521e+06	2.13779e+07	1.04984e+06	1.46124	0.00781645
PSD3_MOUSE	Psd3 Efa6d Kiaa0942	PH and SEC7 domain-containing protein 3 (Exchange factor for ADP-ribosylation factor guanine nucleotide factor 6) (Pleckstrin homology and SEC7 domain-containing protein 3)	114.724	12	12	0.08731	5.01355e+07	9.99408e+06	3.37113e+07	4.96418e+06	1.4872	0.00587698
RAB12_MOUSE	Rab12	Ras-related protein Rab-12 (Rab-13)	27.3297	2	2	0.089575	8.56641e+06	2.7147e+06	4.75476e+06	3.04421e+06	1.80165	0.0465866
RAP2A_MOUSE	Rap2a	Ras-related protein Rap-2a	20.6425	8	5	0.2987	1.25512e+08	1.71327e+07	8.56949e+07	1.65424e+07	1.46464	0.00649619
RDH11_MOUSE	Rdh11 Arsdr1 Mdt1 Psdr1	Retinol dehydrogenase 11 (EC 1.1.1.300) (Androgen-regulated short-chain dehydrogenase/reductase 1) (Cell line MC/9.IL4-derived protein 1) (M42C60) (Prostate short-chain dehydrogenase/reductase 1) (Retinal reductase 1) (RalR1) (Short-chain aldehyde dehydrogenase) (SCALD)	35.1489	4	4	0.04745	1.0592e+07	1.93045e+06	7.87935e+06	838944	1.34427	0.0165734
RLA0_MOUSE	Rplp0 Arbp	60S acidic ribosomal protein P0 (60S ribosomal protein L10E)	34.2175	10	10	0.347	2.79847e+08	6.77527e+07	4.16155e+08	2.72594e+07	0.672459	0.00854632
RS27A_MOUSE	Rps27a Uba80 Ubcep1	Ubiquitin-40S ribosomal protein S27a (Ubiquitin carboxyl extension protein 80) [Cleaved into: Ubiquitin; 40S ribosomal protein S27a]	17.9516	7	7	0.2879	7.07662e+08	1.33022e+08	4.92283e+08	5.75528e+07	1.43751	0.0102316
S6A17_MOUSE	Slc6a17 Ntt4	Sodium-dependent neutral amino acid transporter SLC6A17 (Sodium-dependent neurotransmitter transporter NTT4) (Solute carrier family 6 member 17)	81.0736	9	9	0.07389	4.79807e+07	1.02127e+07	3.13943e+07	3.6531e+06	1.52832	0.00504924
S7A14_MOUSE	Slc7a14 Kiaa1613	Probable cationic amino acid transporter (Solute carrier family 7 member 14)	83.9861	3	3	0.0294333	4.08862e+06	1.03093e+06	2.69833e+06	563935	1.51524	0.024261
SCAM3_MOUSE	Scamp3	Secretory carrier-associated membrane protein 3 (Secretory carrier membrane protein 3)	38.4586	5	5	0.12341	1.64214e+07	4.64971e+06	1.10032e+07	1.11077e+06	1.49242	0.0213666
SE6L2_MOUSE	Sez6l2	Seizure 6-like protein 2 (Brain-specific receptor-like protein A) (BSRP-A)	97.5051	3	3	0.03725	8.13022e+06	2.99966e+06	1.28582e+07	2.65871e+06	0.632297	0.0234595
SERC_MOUSE	Psat1 Psa Psat	Phosphoserine aminotransferase (PSAT) (EC 2.6.1.52) (Endometrial progesterone-induced protein) (EPIP) (Phosphohydroxythreonine aminotransferase)	40.4728	5	5	0.07305	1.41877e+07	2.86044e+06	9.56036e+06	2.98367e+06	1.48402	0.0337927
SFXN5_MOUSE	Sfxn5	Sideroflexin-5	37.3294	4	4	0.16022	2.78052e+07	5.06284e+06	3.73785e+07	4.85296e+06	0.743882	0.0140616
SKP1_MOUSE	Skp1 Skp1a	S-phase kinase-associated protein 1 (Cyclin-A/CDK2-associated protein p19) (S-phase kinase-associated protein 1A) (p19A) (p19skp1)	18.6724	6	6	0.136422	3.43704e+07	1.6155e+07	7.4147e+07	6.29737e+06	0.463544	0.00914221
SL9A1_MOUSE	Slc9a1 Nhe1	Sodium/hydrogen exchanger 1 (Na(+)/H(+) exchanger 1) (NHE-1) (Solute carrier family 9 member 1)	91.4709	4	4	0.026525	4.81787e+06	1.02699e+06	3.33576e+06	269527	1.44431	0.00604439
SV2C_MOUSE	Sv2c Kiaa1054	Synaptic vesicle glycoprotein 2C (Synaptic vesicle protein 2C)	82.2932	7	5	0.0399	4.43626e+07	9.06528e+06	3.27683e+07	1.50078e+06	1.35383	0.0129602
SVIP_MOUSE	Svip	Small VCP/p97-interacting protein	8.3637	2	2	0.2886	1.12728e+07	1.72953e+06	7.79747e+06	2.15566e+06	1.4457	0.0213409
SYNE2_MOUSE	Syne2	Nesprin-2 (Nuclear envelope spectrin repeat protein 2) (Nucleus and actin connecting element protein) (Protein NUANCE) (Synaptic nuclear envelope protein 2) (Syne-2)	782.735	1	1	0.0016375	1.64417e+08	5.67273e+07	9.06915e+07	4.56933e+07	1.81293	0.0369621
TAGL3_MOUSE	Tagln3 Np25	Transgelin-3 (Neuronal protein NP25)	22.4709	8	8	0.3867	3.54912e+07	4.89151e+06	2.53111e+07	1.98737e+06	1.4022	0.00145431
TBA1A_MOUSE	Tuba1a Tuba1	Tubulin alpha-1A chain (Alpha-tubulin 1) (Alpha-tubulin isotype M-alpha-1) (Tubulin alpha-1 chain)	50.1357	32	3	0.6454	1.03142e+10	2.07112e+09	1.47092e+10	1.55674e+09	0.701204	0.00873491
TBA1B_MOUSE	Tuba1b Tuba2	Tubulin alpha-1B chain (Alpha-tubulin 2) (Alpha-tubulin isotype M-alpha-2) (Tubulin alpha-2 chain)	50.1517	31	4	0.6448	1.01854e+10	2.05174e+09	1.45611e+10	1.55151e+09	0.699494	0.00864407
TBA4A_MOUSE	Tuba4a Tuba4	Tubulin alpha-4A chain (Alpha-tubulin 4) (Alpha-tubulin isotype M-alpha-4) (Tubulin alpha-4 chain)	49.9246	29	4	0.5828	8.0081e+09	1.69925e+09	1.1618e+10	1.29759e+09	0.689285	0.0093158
TBB2B_MOUSE	Tubb2b	Tubulin beta-2B chain	49.9531	36	7	0.6959	7.91223e+09	1.45876e+09	1.09547e+10	1.06272e+09	0.722266	0.00863356
TBB3_MOUSE	Tubb3	Tubulin beta-3 chain	50.4187	32	12	0.6679	5.82744e+09	9.62381e+08	7.89808e+09	5.5957e+08	0.73783	0.00543359
TBB4A_MOUSE	Tubb4a Tubb4	Tubulin beta-4A chain (Tubulin beta-4 chain)	49.5855	37	7	0.7457	8.14166e+09	1.18036e+09	1.13135e+10	8.91229e+08	0.719641	0.00220472
TBB4B_MOUSE	Tubb4b Tubb2c	Tubulin beta-4B chain (Tubulin beta-2C chain)	49.8307	35	1	0.7013	9.21151e+09	1.47441e+09	1.26629e+10	1.04004e+09	0.727443	0.00436722
TBB5_MOUSE	Tubb5	Tubulin beta-5 chain	49.6706	36	4	0.7335	8.72793e+09	1.46586e+09	1.20104e+10	1.0717e+09	0.726698	0.00592782
TBC24_MOUSE	Tbc1d24 Kiaa1171	TBC1 domain family member 24	63.2368	5	5	0.049	1.3815e+07	4.23372e+06	6.58246e+06	922168	2.09876	0.00138661
TERA_MOUSE	Vcp	Transitional endoplasmic reticulum ATPase (TER ATPase) (EC 3.6.4.6) (15S Mg(2+)-ATPase p97 subunit) (Valosin-containing protein) (VCP)	89.3248	14	14	0.12285	6.24104e+07	5.41446e+06	4.04458e+07	5.26019e+06	1.54306	0.000202756
TFR1_MOUSE	Tfrc Trfr	Transferrin receptor protein 1 (TR) (TfR) (TfR1) (Trfr) (CD antigen CD71)	85.7341	5	5	0.02594	4.37846e+06	877406	3.09741e+06	209915	1.41359	0.0075317
THIKA_MOUSE	Acaa1a Acaa1	3-ketoacyl-CoA thiolase A, peroxisomal (EC 2.3.1.16) (Acetyl-CoA acyltransferase A) (Beta-ketothiolase A) (Peroxisomal 3-oxoacyl-CoA thiolase A)	43.9532	2	2	0.0546667	1.84451e+06	505709	1.26667e+06	349199	1.45619	0.0451088
TP4A2_MOUSE	Ptp4a2 Prl2	Protein tyrosine phosphatase type IVA 2 (EC 3.1.3.48) (Protein-tyrosine phosphatase 4a2) (Protein-tyrosine phosphatase of regenerating liver 2) (PRL-2)	19.1273	3	3	0.08034	6.76463e+06	1.64538e+06	5.00817e+06	253718	1.35072	0.0295987
UBA1_MOUSE	Uba1 Sbx Ube1 Ube1ax Ube1x	Ubiquitin-like modifier-activating enzyme 1 (Ubiquitin-activating enzyme E1) (Ubiquitin-activating enzyme E1 X) (Ubiquitin-like modifier-activating enzyme 1 X)	117.81	10	10	0.0466286	1.49813e+07	3.19161e+06	1.06987e+07	1.29784e+06	1.40029	0.0150175
UK114_MOUSE	Hrsp12 Hrp12	Ribonuclease UK114 (EC 3.1.-.-) (Heat-responsive protein 12)	14.2555	1	1	0.137871	1.46405e+06	372088	983305	163717	1.4889	0.0124606
VAMP1_MOUSE	Vamp1 Syb1	Vesicle-associated membrane protein 1 (VAMP-1) (Synaptobrevin-1)	12.8899	4	3	0.339	1.47815e+08	2.29261e+07	9.77096e+07	1.34364e+07	1.5128	0.00227249
VAMP4_MOUSE	Vamp4	Vesicle-associated membrane protein 4 (VAMP-4)	16.3534	2	2	0.10357	5.30349e+06	781572	7.45869e+06	824781	0.711049	0.00414748
VAT1_MOUSE	Vat1 Vat-1	Synaptic vesicle membrane protein VAT-1 homolog (EC 1.-.-.-)	43.0958	8	8	0.16171	2.60424e+07	2.94604e+06	1.78178e+07	1.7431e+06	1.4616	0.000429925
VIAAT_MOUSE	Slc32a1 Vgat Viaat	Vesicular inhibitory amino acid transporter (GABA and glycine transporter) (Solute carrier family 32 member 1) (Vesicular GABA transporter) (mVGAT) (mVIAAT)	57.3822	11	11	0.1924	1.53906e+08	3.26106e+07	1.11593e+08	1.35363e+07	1.37917	0.0266833
WDR7_MOUSE	Wdr7 Kiaa0541 Trag	WD repeat-containing protein 7 (TGF-beta resistance-associated protein TRAG)	163.453	9	9	0.031296	7.13713e+06	630527	9.80271e+06	1.84104e+06	0.728078	0.00950463
