# Supplementary material for: Comparative Proteomic Analysis of the Mitochondria-associated ER Membrane (MAM) in a Long-term Type 2 Diabetic Rodent Model
Source: Sci Rep. 2017 May 18;7:2062. doi: 10.1038/s41598-017-02213-1 (PMC5437025; doi:10.1038/s41598-017-02213-1)
Supplement: Supplementary file 5 — Dataset 4 [file 41598_2017_2213_MOESM5_ESM.xls]

## Sheet: Sheet1
Numbers	ID	Protein names	Prediction (based on expression direction)	Ratio (diabetes/control)	p value
1	K1C10_MOUSE	keratin 10	Affected	2.19	0.0166013
2	ACBP_MOUSE	diazepam binding inhibitor (GABA receptor modulator, acyl-CoA binding protein)	Activated	2.036	0.0098435
3	PACN1_MOUSE	Protein kinase C and casein kinase substrate in neurons 1	Affected	1.542	0.0327791
4	FMO1_MOUSE	Flavin containing monooxygenase 1	Inhibited	1.536	0.0365849
5	ASSY_MOUSE	Argininosuccinate synthase 1	Affected	1.535	0.0446043
6	PDIA1_MOUSE	Protein Disulfide Isomerase	Activated	1.524	0.00202141
7	RAP2A_MOUSE	Ras-Related Protein Rap-2a	Affected	1.465	0.00649619
8	PRIO_MOUSE	Prion protein	Activated	1.461	0.00781645
9	CLIC4_MOUSE	Chloride intracellular channel 4	Activated	1.437	0.0384375
10	UBA1_MOUSE	Ubiquitin-like modifier activating enzyme 1	Inhibited	1.4	0.0150175
11	NDRG1_MOUSE	N-myc downstream regulated 1	Activated	1.398	0.0103907
12	AP1B1_MOUSE	adaptor-related protein complex 1	Activated	1.39	0.000574608
13	TBB3_MOUSE	Tubulin, beta 3 class III	Affected	0.738007	0.00543359
14	TBB4A_MOUSE	tubulin, beta 4A class IVa	Affected	0.719424	0.00220472
15	VAMP4_MOUSE	Vesicle-associated membrane protein 4	Affected	0.711238	0.00414748
16	ALBU_MOUSE	albumin	Activated	0.664011	0.0118368
17	KPCG_MOUSE	Protein kinase C, gamma	Inhibited	0.65189	0.00759884
18	ACLY_MOUSE	ATP citrate lyase	Activated	0.633312	1.48983e-05
19	PP2AA_MOUSE	Protein phosphatase 2	Activated	0.611247	0.00766745
20	CRYAB_MOUSE	Crystallin, alpha B	Inhibited	0.577701	0.0319743
21	PPT1_MOUSE	palmitoyl-protein thioesterase 1	Affected	0.537346	0.000264211
